# Supplementary material for: Clinical characteristics and serotype association of dengue and dengue like illness in Pakistan
Source: PLoS Negl Trop Dis. 2025 May 12;19(5):e0012978. doi: 10.1371/journal.pntd.0012978 (PMC12068610; doi:10.1371/journal.pntd.0012978)
Supplement: S1 Appendix — (XLSX) [file pntd.0012978.s006.xlsx]

## Sheet: SheetA
N#	Year	Aim	UWARN Sample ID	Inpatient/ Outpatient	Days of Illness	Age	Gender	Clinician I Diagnosis	Clinician II Diagnosis	Final Diagnosis	Sample Collection Date (DD/MM/YYYY)	Final Dx (Peter)	Peter Diagnosis	NS-1 antigen	IgM Antibody	DENV Dx Results	RNaseP PCR	RNaseP Cq Value	DENV PCR	DENV Cq Value	ZIKV PCR	ZIKV Cq Value	DENV Serotype	DV1	DV2	DV3	DV4	Fever or chills	Days of Fever	Fever or chills onset date	Currently symptomatic?	Fever or chills resolution date	Weight Kg	Systolic Blood Pressure	Diastolic Blood Pressure	Pulse	Temperature (c)	Respiratory rate	Pulse oxygen %	Hemotocrit (%)	WBC_count (10^9/L)	Lymph_count (%)	Neut_count (%)	Hemoglobin (g/dl)	Platelet (10^9/L)	Thrombocytopenia Grade	NLR	ALT (IU/L)	AST (IU/L)
0	2	1	B1-D01-21028-EDT	Outpatient	6	27	Female	Zika virus infection	Dengue without Warning Signs	Positive	26/11/2021	Positive	NS1-/IgM(NA)/PCR+	Negative	N/A	Negative	Positive	26.2	Positive	39.35	Negative	N/A	DV1	38.9	N/A	N/A	N/A	No	0					108	73	112	35.5	17	97	38.5	7	6.7	82.5	12.6	268	Grade I	12.3134	N/A	N/A
1	2	1	B1-D01-11001-EDT	Inpatient	9	44	Female	Dengue fever	Dengue with warning signs	Positive	25/06/2021	Positive	NS1+/IgM(NA)/PCR-	Positive	N/A	Positive	Positive	35.07	Negative	N/A	Negative	N/A	-	-	-	-	-	Yes	7	2021-06-17	No	2021-06-24	78.5	126	88	95	36.8	17	99	31.1	2.8	39.2	50	9.9	38	Grade III	1.27551	N/A	N/A
2	2	1	B1-D01-11002-EDT	Inpatient	7	46	Female	Dengue fever	Dengue without Warning Signs	Positive	25/06/2021	Positive	NS1+/IgM(NA)/PCR+	Positive	N/A	Positive	Positive	32.27	Positive	37.27	Negative	N/A	DV2	N/A	37.77	N/A	N/A	Yes	7	2021-06-19	No	2021-06-26	85	121	71	89	36.5	17	98	42.1	7.1	52.5	37	14	34	Grade III	0.704762	224	330
3	2	1	B1-D01-11003-EDT	Inpatient	4	12	Female	Dengue fever	Dengue without Warning Signs	Positive	2021-07-02	Positive	NS1-/IgM+/PCR+	Negative	Positive	Positive	Positive	27.89	Positive	35.9	Negative	N/A	DV2	N/A	37.1	N/A	N/A	Yes	5	2021-06-28	No	2021-07-03	45	108	80	118	36.6	26	98	44.7	7.5	43.4	48.2	14.1	28	Grade III	1.1106	129	265
4	2	1	B1-D01-21001-EDT	Outpatient	5	40	Male	Acute Viral fever	Dengue with warning signs	Positive	2021-08-11	Positive	NS1-/IgM-/PCR+	Negative	Negative	Negative	Positive	38.25	Positive	21.76	Negative	N/A	DV1	22.81	N/A	N/A	N/A	Yes	2	2021-09-08	No	2021-09-10	80	140	86	77	36.6	12	98	42.5	5.2	55.7	32.3	14.1	40	Grade III	0.579892	N/A	N/A
5	2	1	B1-D01-21002-EDT	Outpatient	6	17	Male	Dengue fever	Severe Dengue	Positive	2021-08-12	Positive	NS1+/IgM(NA)/PCR+	Positive	N/A	Positive	Positive	31.11	Positive	38.19	Negative	N/A	DV2	N/A	37.67	N/A	N/A	Yes	2	2021-08-07	No	2021-08-09	55	98	56	70	36.8	20	98	38.8	6.4	17.6	70.9	13.3	143	Grade I	4.02841	24	33
6	2	1	B1-D01-21003-EDT	Outpatient	11	39	Male	Dengue fever	Dengue without warning Signs	Positive	2021-09-01	Positive	NS1-/IgM+/PCR+	Negative	Positive	Positive	Positive	30.91	Positive	27.48	Negative	N/A	DV1	26.74	N/A	N/A	N/A	Yes	6	2021-08-21	No	2021-08-27	79	131	94	83	36.9	16	99	42.9	16.3	57	16.3	15.4	30	Grade III	0.285965	312	235
7	2	1	B1-D01-21004-EDT	Outpatient	12	18	Female	Dengue fever	Dengue without Warning Signs	Positive	2021-09-02	Positive	NS1+/IgM(NA)/PCR+	Positive	N/A	Positive	Positive	41.3	Positive	38.02	Negative	N/A	DV2	N/A	39.75	N/A	N/A	Yes	4	2021-08-23	No	2021-08-27	58	108	71	82	37	16	98	34.2	3.4	56.1	35.2	11.9	29	Grade III	0.627451	303	456
8	2	1	B1-D01-21005-EDT	Outpatient	11	15	Male	Dengue fever	Dengue without Warning Signs	Positive	2021-09-03	Positive	NS1+/IgM(NA)/PCR+	Positive	N/A	Positive	Positive	36.66	Positive	38.56	Negative	N/A	DV2	N/A	39.28	N/A	N/A	Yes	3	2021-08-24	No	2021-08-27	96	134	92	10	38.2	24	100	46.6	5.3	18.5	79	14.7	124	Grade I	4.27027	118	236
9	2	1	B1-D01-21006-EDT	Outpatient	6	25	Male	Dengue fever	Dengue without Warning Signs	Positive	2021-09-09	Positive	NS1-/IgM+/PCR-	Negative	Positive	Positive	Positive	36.58	Negative	N/A	Negative	N/A	-	-	-	-	-	Yes	14	2021-08-27	No	2021-09-10	69	111	80	182	36	18	98	43.3	12.5	30	56.7	14.4	515	Grade 0	1.89	N/A	N/A
10	2	1	B1-D01-21007-EDT	Outpatient	15	20	Male	Dengue fever	Dengue without warning signs	Positive	2021-09-10	Positive	NS1-/IgM+/PCR-	Negative	Positive	Positive	Positive	39.39	Negative	N/A	Negative	N/A	-	-	-	-	-	Yes	2	2021-09-08	No	2021-09-10	64	114	84	80	36.2	17	94	48.1	4.8	56.2	28.6	16.6	139	Grade I	0.508897	142	338
11	2	1	B1-D01-11004-EDT	Inpatient	8	55	Male	Dengue fever	Dengue without Warning Signs	Positive	14/09/2021	Positive	NS1+/IgM-/PCR+	Positive	Negative	Positive	Positive	26.8	Positive	34.88	Negative	N/A	DV2	N/A	35.69	N/A	N/A	Yes	9	2021-09-13	No	2021-09-22	45	110	76	73	38	17	99	43.9	4.4	47	37.7	14.6	22	Grade IV	0.802128	N/A	N/A
12	2	1	B1-D01-21008-EDT	Outpatient	14	56	Male	Dengue fever	Dengue with warning signs	Positive	16/09/2021	Positive	NS1+/IgM(NA)/PCR+	Positive	N/A	Positive	Positive	39.93	Positive	37.41	Negative	N/A	Negative	N/A	N/A	N/A	N/A	Yes	12	2021-09-04	No	2021-09-16	72	137	77	103	39	18	98	37.6	8.2	49.2	35	11.9	94	Grade I	0.711382	189	199
13	2	1	B1-D01-11005-EDT	Inpatient	3	19	Male	Dengue fever	Dengue without Warning Signs	Positive	17/09/2021	Positive	NS1+/IgM(NA)/PCR+	Positive	N/A	Positive	Positive	28.59	Positive	20.61	Negative	N/A	DV2	N/A	19.99	N/A	N/A	Yes	9	2021-09-13	No	2021-09-22	45	110	76	73	38	17	99	34.3	2.6	30.8	64.2	11.3	187	Grade 0	2.08442	33	75
14	2	1	B1-D01-11007-EDT	Inpatient	3	32	Female	Dengue fever	Dengue with warning signs	Positive	18/10/2021	Positive	NS1+/IgM(NA)/PCR+	Positive	N/A	Positive	Positive	35.68	Positive	38.79	Negative	N/A	Negative	N/A	N/A	N/A	N/A	Yes	8	2021-09-13	No	2021-09-21	70	110	80	120	36.2	20	96	41.4	4	48.6	45.5	11.9	116	Grade I	0.936214	119	137
15	2	1	B1-D01-11008-EDT	Inpatient	5	46	Female	Dengue fever	Dengue without Warning Signs	Positive	21/09/2021	Positive	NS1-/IgM+/PCR+	Negative	Positive	Positive	Positive	34.24	Positive	39.7	Negative	N/A	DV2	N/A	41.01	N/A	N/A	Yes	12	2021-09-09	No	2021-09-21	62	147	78	77	36.3	16	97	41.2	4	32.6	55.3	12.5	128	Grade I	1.69632	141	131
16	2	1	B1-D01-11009-EDT	Inpatient	4	35	Male	Dengue fever	Dengue without Warning Signs	Positive	21/09/2021	Positive	NS1-/IgM+/PCR+	Negative	Positive	Positive	Positive	32.95	Positive	31.63	Negative	N/A	DV2	N/A	31.65	N/A	N/A	Yes	6	2021-09-15	No	2021-09-21	90	127	84	82	37	20	100	40.8	3.6	7	89	14.5	61	Grade III	12.7143
17	2	1	B1-D01-11006-EDT	Inpatient	6	32	Female	Dengue fever	Dengue without Warning Signs	Positive	21/09/20221	Positive	NS1-/IgM+/PCR-	Negative	Positive	Positive	Positive	36.42	Negative	N/A	Negative	N/A	-	-	-	-	-	Yes	7	2021-09-14	No	2021-09-21	60	135	90	80	36.4	17	99	48.4	7.9	61.5	29.9	12.6	39	Grade III	0.486179	341	457
18	2	1	B1-D01-11010-EDT	Inpatient	5	54	Male	Dengue fever	Dengue without Warning Signs	Positive	22/09/2021	Positive	NS1+/IgM(NA)/PCR+	Positive	N/A	Positive	Positive	33.15	Positive	22.27	Negative	N/A	DV2	N/A	24.25	N/A	N/A	Yes	6	2021-09-18	No	2021-09-24	89	124	86	76	36.4	16	98	44.8	3.2	22	63	16.5	79	Grade II	2.86364	77	189
19	2	1	B1-D01-21009-EDT	Outpatient	2	60	Male	Dengue fever	Dengue without Warning Signs	Positive	22/09/2021	Positive	NS1+/IgM(NA)/PCR+	Positive	N/A	Positive	Positive	31.96	Positive	39.98	Negative	N/A	DV2	N/A	39.59	N/A	N/A	Yes	4	2021-09-16	No	2021-09-20	85	90	46	62	36.2	16	97	44.4	5	30.2	58.3	15	29	Grade III	1.93046	86	117
20	2	1	B1-D01-21010-EDT	Outpatient	5	37	Female	Dengue fever	Dengue without warning signs	Positive	22/09/2021	Positive	NS1-/IgM+/PCR-	Negative	Positive	Positive	Positive	33.5	Negative	N/A	Negative	N/A	-	-	-	-	-	Yes	12	2021-10-20	No	2021-11-01	75	84	55	117	36.5	18	98	43.7	5.9	58	31	13.6	28	Grade III	0.534483	244	216
21	2	1	B1-D01-11011-EDT	Inpatient	5	28	Male	Dengue fever	Dengue without Warning Signs	Positive	2021-10-01	Positive	NS1+/IgM(NA)/PCR+	Positive	N/A	Positive	Positive	31.98	Positive	22.55	Negative	N/A	DV2	N/A	24.37	N/A	N/A	Yes	5	2021-09-27	No	2021-10-02	60	112	60	90	36.8	17	96	43.2	4.1	38.2	47.8	14.9	141	Grade I	1.25131	80	64
22	2	1	B1-D01-11012-EDT	Inpatient	5	28	Male	Dengue fever	Dengue without Warning Signs	Positive	2021-10-01	Positive	NS1+/IgM+/PCR-	Positive	Positive	Positive	Positive	31.46	Negative	N/A	Negative	N/A	-	-	-	-	-	Yes	9	2021-09-23	No	2021-10-02	84	127	80	70	36.3	17	98	45.4	5.4	62.4	30.9	15	25	Grade IV	0.495192	57	146
23	2	1	B1-D01-21011-EDT	Outpatient	7	18	Male	Dengue fever	Dengue without Warning Signs	Positive	2021-10-02	Positive	NS1+/IgM(NA)/PCR-	Positive	N/A	Positive	Positive	36.32	Negative	N/A	Negative	N/A	-	-	-	-	-	Yes	9	2021-09-20	No	2021-09-29	66	120	80	76	36.4	19	98	51.4	5.9	48	45	16.2	195	Grade 0	0.9375	N/A	N/A
24	2	1	B1-D01-21012-EDT	Outpatient	4	44	Male	Dengue fever	Dengue without Warning Signs	Positive	2021-10-04	Positive	NS1-/IgM+/PCR-	Negative	Positive	Positive	Positive	32.39	Negative	N/A	Negative	N/A	-	-	-	-	-	Yes	9	2021-09-21	No	2021-09-30	133.5	150	69	77	36.8	18	93	31.1	4.6	44.9	38.7	9.6	90	Grade I	0.861915	N/A	N/A
25	2	1	B1-D01-11015-EDT	Inpatient	9	28	Male	Dengue fever	Dengue with warning signs	Positive	2021-10-05	Positive	NS1+/IgM(NA)/PCR-	Positive	N/A	Positive	Positive	27.09	Negative	N/A	Negative	N/A	-	-	-	-	-	Yes	12	2021-09-25	No	2021-10-07	102	114	64	74	37	17	96	37.1	6.8	41.6	51.1	12.3	44	Grade III	1.22837	1131	1121
26	2	1	B1-D01-11013-EDT	Inpatient	1	33	Male	Dengue fever	Dengue without Warning Signs	Positive	2021-10-05	Positive	NS1+/IgM(NA)/PCR-	Positive	N/A	Positive	Positive	24.77	Negative	N/A	Negative	N/A	-	-	-	-	-	Yes	5	2021-10-02	No	2021-10-07	80	138	74	98	39.5	18	98	45.7	6	22.8	69.6	15.7	199	Grade 0	3.05263	50	97
27	2	1	B1-D01-11014-EDT	Inpatient	3	23	Male	Dengue fever	Dengue with warning signs	Positive	2021-10-05	Positive	NS1+/IgM(NA)/PCR+	Positive	N/A	Positive	Positive	34.08	Positive	29.19	Negative	N/A	DV2	N/A	31.72	N/A	N/A	Yes	5	2021-09-30	No	2021-10-05	101	116	63	80	37	16	96	42.5	4	8.8	81.8	13.8	105	Grade I	9.29545	24	30
28	2	1	B1-D01-21013-EDT	Outpatient	4	30	Male	Dengue fever	Dengue without Warning Signs	Positive	13/10/2021	Positive	NS1+/IgM(NA)/PCR+	Positive	N/A	Positive	Positive	33.4	Positive	37.61	Negative	N/A	DV2	N/A	37.74	N/A	N/A	Yes	6	2021-10-07	No	2021-10-13	107	130	89	100	36.5	20	99	N/A	N/A	N/A	N/A	N/A	N/A	N/A		N/A	N/A
29	2	1	B1-D01-21014-EDT	Outpatient	10	39	Male	Dengue fever	No record found (My Patient and HIMS Files)	Positive	13/10/2021	Positive	NS1+/IgM+/PCR-	Positive	Positive	Positive	Positive	38.27	Negative	N/A	Negative	N/A	-	-	-	-	-	Yes	10	2021-10-03	No	2021-10-13	69	125	84	100	36.8	20	99	44.2	4.4	57.1	28.8	14.9	111	Grade I	0.504378	N/A	N/A
30	2	1	B1-D01-11016-EDT	Inpatient	5	43	Male	Dengue fever	Dengue without Warning Signs	Positive	20/10/2021	Positive	NS1-/IgM+/PCR+	Negative	Positive	Positive	Positive	32.12	Positive	38.88	Negative	N/A	DV2	N/A	39.51	N/A	N/A	Yes	7	2021-10-13	No	2021-10-20	78	122	78	98	38	17	99	46.1	3.3	42.2	48.1	15.7	30	Grade III	1.13981	232	250
31	2	1	B1-D01-11017-EDT	Inpatient	5	28	Male	Suspected Dengue fever	Dengue without Warning Signs	Positive	20/10/2021	Positive	NS1+/IgM(NA)/PCR+	Positive	N/A	Positive	Positive	32.03	Positive	39.5	Negative	N/A	DV1 | DV2	38.7	41.5	N/A	N/A	Yes	4	2021-10-31	No	2021-11-04	95	119	83	75	36.9	18	95	44.8	7	7.6	84.9	14.6	9	Grade IV	11.1711	70	62
32	2	1	B1-D01-11018-EDT	Inpatient	6	22	Male	Dengue fever	Dengue without Warning Signs	Positive	20/10/2021	Positive	NS1+/IgM(NA)/PCR+	Positive	N/A	Positive	Positive	32.39	Positive	26.39	Negative	N/A	DV2	N/A	29.23	N/A	N/A	Yes	5	2021-10-15	No	2021-10-20	49	100	68	59	36.9	17	99	41.2	5.4	37.3	50	14.3	26	Grade III	1.34048	42	108
33	2	1	B1-D01-11019-EDT	Inpatient	2	41	Female	Dengue fever	Dengue without Warning Signs	Positive	20/10/2021	Positive	NS1+/IgM(NA)/PCR+	Positive	N/A	Positive	Positive	35.34	Positive	33.84	Negative	N/A	DV1 | DV2	36.3	36.4	N/A	N/A	Yes	2	2021-10-20	No	2021-10-22	65	106	55	67	39	12	98	33.4	4.3	32.9	52.1	12	15	Grade IV	1.58359	62	171
34	2	1	B1-D01-11020-EDT	Inpatient	1	24	Female	Dengue fever	Dengue without Warning Signs	Positive	20/10/2021	Positive	NS1+/IgM(NA)/PCR+	Positive	N/A	Positive	Positive	34.13	Positive	37.7	Negative	N/A	DV2	N/A	39.4	N/A	N/A	Yes	2	2021-10-18	No	2021-10-20	60	110	80	110	36.2	18	96	35.6	2.3	48.3	40.9	12	175	Grade 0	0.846791	32	37
35	2	1	B1-D01-11021-EDT	Inpatient	1	23	Male	Dengue fever	Dengue without Warning Signs	Positive	20/10/2021	Positive	NS1+/IgM(NA)/PCR+	Positive	N/A	Positive	N/A		Positive	15.76	Negative	N/A	DV2	N/A	18.1	N/A	N/A	Yes	7	2021-10-16	No	2021-10-23	80	122	80	89	38	18	97	42.3	4.7	12.5	79.9	13.9	237	Grade 0	6.392	40	36
36	2	1	B1-D01-21015-EDT	Outpatient	9	68	Female	Dengue fever	Dengue without Warning Signs	Positive	21/10/2021	Positive	NS1+/IgM(NA)/PCR+	Positive	N/A	Positive	N/A		Positive	39.1	Negative	N/A	DV2	N/A	32.03	N/A	N/A	Yes	4	2021-10-13	No	2021-10-17	70	118	61	87	36.8	18	98	36.1	5.2	22.4	65.6	16	21	Grade IV	2.92857	N/A	N/A
37	2	1	B1-D01-11022-EDT	Inpatient	3	38	Male	Dengue fever	Severe Dengue	Positive	25/10/2021	Positive	NS1+/IgM(NA)/PCR+	Positive	N/A	Positive	N/A		Positive	24.32	Negative	N/A	DV2	N/A	26.45	N/A	N/A	Yes	14	2021-10-20	No	2021-11-03	75	84	55	117	36.5	18	98	23.8	13.8	11.3	87.2	8.6	200	Grade 0	7.71681	3515	4558
38	2	1	B1-D01-11023-EDT	Inpatient	5	28	Female	Dengue fever	Dengue without Warning Signs	Positive	26/10/2021	Positive	NS1+/IgM(NA)/PCR+	Positive	N/A	Positive	N/A		Positive	37.03	Negative	N/A	DV2	N/A	39.01	N/A	N/A	Yes	5	2021-10-19	No	2021-10-24	86	123	88	65	36.6	18	99	45.7	7.3	56.9	34	11.6	78	Grade I	0.59754	197	253
39	2	1	B1-D01-11024-EDT	Inpatient	5	32	Female	Dengue fever	Dengue with warning signs	Positive	26/10/2021	Positive	NS1+/IgM(NA)/PCR+	Positive	N/A	Positive	N/A		Positive	37.45	Negative	N/A	DV3	N/A	N/A	37.98	N/A	Yes	4	2021-10-22	No	2021-10-26	50	98	68	52	36	19	99	30	6.8	37	56	10.2	59	Grade II	1.51351	418	776
40	2	1	B1-D01-21016-EDT	Outpatient	8	29	Male	Dengue fever	Dengue without Warning Signs	Positive	26/10/2021	Positive	NS1-/IgM+/PCR-	Negative	Positive	Positive	N/A		Negative	N/A	Negative	N/A	-	-	-	-	-	Yes	5	2021-10-19	No	2021-10-24	60	102	58	62	36.4	17	98	39	4.1	56.1	29.5	13.5	19	Grade IV	0.525847	122	212
41	2	1	B1-D01-21017-EDT	Outpatient	12	22	Female	Viral fever	Dengue without warning signs	Positive	27/10/2021	Positive	NS1-/IgM(NA)/PCR+	Negative	N/A	Negative	Positive	33.41	Positive	22.51	Negative	N/A	DV1	21.67	N/A	N/A	N/A	Yes	1	2021-10-21	No	2021-10-22	43	109	69	120	38.3	19		38.9	5.1	40.3	50.2	13.1	181	Grade 0	1.24566	N/A	85
42	2	1	B1-D01-11025-EDT	Inpatient	3	28	Female	Dengue fever	Dengue without Warning Signs	Positive	28/10/2021	Positive	NS1+/IgM(NA)/PCR+	Positive	N/A	Positive	N/A		Positive	30.18	Negative	N/A	DV2	N/A	33.04	N/A	N/A	Yes	5	2021-10-25	No	2021-10-30	48	93	61	90	36.3	16	98	26.7	5.7	60.2	30.3	10.8	51	Grade II	0.503322	45	85
43	2	1	B1-D01-11026-EDT	Inpatient	6	53	Male	Dengue fever	Dengue without Warning Signs	Positive	28/10/2021	Positive	NS1+/IgM(NA)/PCR+	Positive	N/A	Positive	N/A		Positive	33.09	Negative	N/A	DV2	N/A	35.2	N/A	N/A	Yes	8	2021-10-21	No	2021-10-29	87	124	70	69	36.6	16	96	39.2	6.2	13	76	14.2	28	Grade III	5.84615	32	46
44	2	1	B1-D01-21019-EDT	Outpatient	8	35	Female	Dengue fever	Dengue without Warning Signs	Positive	30/10/2021	Positive	NS1+/IgM(NA)/PCR-	Positive	N/A	Positive	N/A		Negative	N/A	Negative	N/A	-	-	-	-	-	Yes	5	2021-10-25	No	2021-10-30	77	138	90	91	36.4	18	95	N/A	N/A	N/A	N/A	N/A	N/A	N/A		N/A	N/A
45	2	1	B1-D01-21018-EDT	Outpatient	4	50	Male	Dengue fever	Dengue without warning Signs	Positive	31/10/2021	Positive	NS1-/IgM-/PCR+	Negative	Negative	Negative	Positive	30.2	Positive	38.4	Negative	N/A	DV1	37.14	N/A	N/A	N/A	Yes	1	2021-10-26	No	2021-10-27	92.5	117	77	67	36.1	20	95	34.9	4.6	9.9	73.5	12.3	261	Grade 0	7.42424	1656	916
46	2	1	B1-D01-11027-EDT	Inpatient	3	21	Female	Dengue fever	Dengue without Warning Signs	Positive	2021-11-01	Positive	NS1+/IgM(NA)/PCR+	Positive	N/A	Positive	N/A		Positive	37.65	Negative	N/A	Negative	N/A	N/A	N/A	N/A	Yes	9	2021-10-25	No	2021-11-03	65	118	91	106	36.6	17	96	35.5	7.3	50.5	32.3	12.3	19	Grade IV	0.639604	128	166
47	2	1	B1-D01-21020-EDT	Outpatient	7	26	Female	Dengue fever	Dengue without Warning Signs	Positive	2021-11-02	Positive	NS1+/IgM(NA)/PCR+	Positive	N/A	Positive	N/A		Positive	38.55	Negative	N/A	DV2	N/A	38.76	N/A	N/A	Yes	5	2021-10-27	No	2021-11-01	59	100	60	105	39.1	18	96	N/A	N/A	N/A	N/A	N/A	N/A	N/A		N/A	N/A
48	2	1	B1-D01-11030-EDT	Inpatient	3	53	Male	Dengue fever	Dengue without Warning Signs	Positive	2021-11-03	Positive	NS1+/IgM(NA)/PCR+	Positive	N/A	Positive	N/A		Positive	27.25	Negative	N/A	DV2	N/A	30.57	N/A	N/A	Yes	4	2021-10-31	No	2021-11-04	90	100	74	84	36	19	99	40.2	5.7	28	61.4	13.3	86	Grade I	2.19286	50	41
49	2	1	B1-D01-11028-EDT	Inpatient	2	44	Female	Dengue fever	Dengue without Warning Signs	Positive	2021-11-03	Positive	NS1+/IgM(NA)/PCR+	Positive	N/A	Positive	Positive	35.41	Positive	28.81	Negative	N/A	DV2	N/A	29.92	N/A	N/A	Yes	6	2021-10-29	No	2021-11-04	80	95	58	70	37	18	93	37	2.2	61.5	31.2	12.6	85	Grade I	0.507317	32	42
50	2	1	B1-D01-11029-EDT	Inpatient	2	37	Female	Dengue fever	Dengue without Warning Signs	Positive	2021-11-03	Positive	NS1+/IgM(NA)/PCR+	Positive	N/A	Positive	Positive	35.08	Positive	27.43	Negative	N/A	DV2	N/A	31.5	N/A	N/A	Yes	4	2021-10-31	No	2021-11-04	51	111	70	60	36.8	17	99	31.1	2.3	40.4	49.9	9.9	124	Grade I	1.23515	157	303
51	2	1	B1-D01-11031-EDT	Inpatient	2	40	Male	Dengue fever	Dengue without Warning Signs	Positive	2021-11-03	Positive	NS1+/IgM(NA)/PCR+	Positive	N/A	Positive	N/A		Positive	17.76	Negative	N/A	DV2	N/A	20.62	N/A	N/A	Yes	4	2021-10-31	No	2021-11-04	95	119	83	75	36.9	18	95	37.1	2.6	20.7	69.1	12.9	137	Grade I	3.33816	31	23
52	2	1	B1-D01-21021-EDT	Outpatient	7	70	Male	Dengue fever	Dengue without Warning Signs	Positive	2021-11-04	Positive	NS1+/IgM-/PCR+	Positive	Negative	Positive	N/A		Positive	39.9	Negative	N/A	DV2	N/A	35.57	N/A	N/A	Yes	32	2021-09-28	No	2021-10-30	75	109	63	64	39.5	20	96	40.3	6.5	31.3	58.7	13	65	Grade II	1.8754	238	138
53	2	1	B1-D01-21022-EDT	Outpatient	5	18	Male	Dengue fever	Dengue without Warning Signs	Positive	2021-11-09	Positive	NS1+/IgM(NA)/PCR+	Positive	N/A	Positive	N/A		Positive	28.37	Negative	N/A	DV2	N/A	26.57	N/A	N/A	Yes	3	2021-11-04	No	2021-11-07	45	121	63	95	38	15	98	35.5	3	13.5	71.7	11.7	170	Grade 0	5.31111	43	41
54	2	1	B1-D01-11032-EDT	Inpatient	5	45	Male	Dengue fever	Dengue without Warning Signs	Positive	2021-11-10	Positive	NS1+/IgM(NA)/PCR+	Positive	N/A	Positive	Positive	27.66	Positive	39.65	Negative	N/A	DV2	N/A	40.17	N/A	N/A	Yes	7	2021-11-06	No	2021-11-13	82.5	125	80	69	36.8	17	97	38.4	2.2	57.6	28.2	13	78	Grade I	0.489583	29	34
55	2	1	B1-D01-11033-EDT	Inpatient	4	30	Female	Dengue fever	Dengue with warning signs	Positive	2021-11-10	Positive	NS1+/IgM(NA)/PCR+	Positive	N/A	Positive	N/A		Positive	31.53	Negative	N/A	DV2		33.62			Yes	6	2021-11-05	No	2021-11-11	87	117	87	86	37	18	96	32.9	4.4	46.6	42.6	14.3	11	Grade IV	0.914163	42	96
56	2	1	B1-D01-11034-EDT	Inpatient	3	42	Male	Dengue fever	Dengue with warning signs	Positive	2021-11-10	Positive	NS1+/IgM(NA)/PCR+	Positive	N/A	Positive	N/A		Positive	31.83	Negative	N/A	DV2		36.94			Yes	13	2021-11-04	No	2021-11-17	84	128	85	98	36.2	17	98	42.2	5	39.6	49.1	14.2	6	Grade IV	1.2399	2418	6414
57	2	1	B1-D01-11035-EDT	Inpatient	6	25	Female	Dengue fever	Dengue without Warning Signs	Positive	2021-11-10	Positive	NS1+/IgM(NA)/PCR+	Positive	N/A	Positive	N/A		Positive	34.2	Negative	N/A	DV3			32.89		Yes	10	2021-11-05	No	2021-11-15	50	115	59	62	37	16	99	38.4	3.6	6.9	81.3	11.9	229	Grade II	11.7826	105	156
58	2	1	B1-D01-11036-EDT	Inpatient	5	43	Female	Dengue fever	Dengue with warning signs	Positive	2021-11-11	Positive	NS1+/IgM(NA)/PCR+	Positive	N/A	Positive	N/A		Positive	33.02	Negative	N/A	DV2		37.14			Yes	7	2021-11-06	No	2021-11-13	70	128	73	90	36.8	18	96	35.1	7.9	57.6	32	12.1	8	Grade IV	0.555556	232	487
59	2	1	B1-D01-11037-EDT	Inpatient	4	19	Female	Dengue fever	Dengue without Warning Signs	Positive	2021-11-11	Positive	NS1+/IgM(NA)/PCR+	Positive	N/A	Positive	N/A		Positive	36.16	Negative	N/A	DV1	39.94	N/A	N/A	N/A	Yes	6	2021-11-04	No	2021-11-10	45	119	88	83	36.1	16	100	34.5	3.7	24	66	12.8	94	Grade I	2.75	83	115
60	2	1	B1-D01-11038-EDT	Inpatient	3	38	Male	Dengue fever	Dengue without Warning Signs	Positive	2021-11-12	Positive	NS1+/IgM(NA)/PCR+	Positive	N/A	Positive	N/A		Positive	37.23	Negative	N/A	DV1 | DV3	39.93	N/A	33.39	N/A	Yes	6	2021-11-07	No	2021-11-13	65	102	66	87	37	18	99	41.9	6	55.8	30.2	14.2	21	Grade IV	0.541219	242	210
61	2	1	B1-D01-11039-EDT	Inpatient	4	26	Female	Dengue fever	Dengue with warning signs	Positive	2021-11-12	Positive	NS1+/IgM(NA)/PCR+	Positive	N/A	Positive	N/A		Positive	25.58	Negative	N/A	DV2		36.64			Yes	8	2021-11-09	No	2021-11-17	76	98	70	98	37.1	17	97	36.1	4.1	55.2	32.9	12.6	24	Grade IV	0.596014	141	396
62	2	1	B1-D01-11041-EDT	Inpatient	4	20	Female	Suspected EBV reactivation	Dengue without Warning Signs	Negative	2021-11-15	Negative	NS1-/IgM-/PCR-	Negative	Negative	Negative	Positive	36.5	Negative	N/A	Negative	N/A	-	-	-	-	-	Yes	7	2021-11-08	No	2021-11-15	51	128	88	90	36.6	20	98	35.2	2.7	52.4	37.6	12	144	Grade I	0.717557	19	25
63	2	1	B1-D01-21025-EDT	Outpatient	6	47	Female	Dengue like illness	Dengue without warning signs	Positive	2021-11-15	Positive	NS1-/IgM(NA)/PCR+	Negative	N/A	Negative	Positive	34	Positive	20.3	Negative	N/A	DV2	N/A	21.63	N/A	N/A	Yes	6	2021-11-07	No	2021-11-13	N/A	N/A	N/A	N/A	N/A	N/A	N/A	N/A	N/A	N/A	N/A	N/A	N/A	N/A		N/A	N/A
64	2	1	B1-D01-11042-EDT	Inpatient	4	40	Female	Dengue fever	Dengue without Warning Signs	Positive	2021-11-16	Positive	NS1+/IgM(NA)/PCR+	Positive	N/A	Positive	N/A		Positive	34.26	Negative	N/A	DV1	39.12	N/A	N/A	N/A	Yes	9	2021-11-08	No	2021-11-17	74.6	103	70	56	37	17	96	39	4	45.4	43.3		33	Grade III	0.953744	494	606
65	2	1	B1-D01-11043-EDT	Inpatient	7	65	Female	Dengue fever	Dengue with Warning Signs	Positive	2021-11-16	Positive	NS1+/IgM(NA)/PCR+	Positive	N/A	Positive	N/A		Positive	39.15	Negative	N/A						Yes		2021-11-08	No	2021-11-14	75	126	69	78	36.8	16	99	28.4	7.1	11	76.3	9.4	58	Grade II	6.93636	240	582
66	2	1	B1-D01-11044-EDT	Inpatient	6	21	Female	Dengue fever	Dengue with warning signs	Positive	2021-11-18	Positive	NS1+/IgM(NA)/PCR+	Positive	N/A	Positive	N/A		Positive	35.59	Negative	N/A						Yes		2021-11-12	No	2021-11-19	75	102	57	113	36.5	17	95	33	4.1	29.3	33.2	10.8	27	Grade III	1.13311	106	176
67	2	1	B1-D01-11045-EDT	Inpatient	3	24	Male	Dengue fever	Dengue without Warning Signs	Positive	2021-11-18	Positive	NS1+/IgM(NA)/PCR+	Positive	N/A	Positive	N/A		Positive	34.52	Negative	N/A						Yes		2021-11-12	No	2021-11-19	81	114	67	98	36.8	17	96	42.2	2.5	52.8	36.4	14.3	11	Grade IV	0.689394	248	316
68	2	1	B1-D01-11046-EDT	Inpatient	2	18	Male	Dengue fever	Dengue without Warning Signs	Positive	2021-11-18	Positive	NS1-/IgM+/PCR+	Negative	Positive	Positive	Positive	32.15	Positive	34.44	Negative	N/A	DV2	N/A	35.28	N/A	N/A	Yes	7	2021-11-12	No	2021-11-19	90	121	69	89	36.2	18	99	39.7	2.8	65.6	15	13.5	48	Grade III	0.228659	240	582
69	2	1	B1-D01-11047-EDT	Inpatient	5	43	Female	Dengue fever	Dengue without warning signs	Positive	2021-11-18	Positive	NS1+/IgM(NA)/PCR+	Positive	N/A	Positive	N/A		Positive	29.18	Negative	N/A						Yes	8	2021-11-13	No	2021-11-21	75	108	78	98	38	18	99						27	Grade III
70	2	1	B1-D01-21026-EDT	Outpatient	7	16	Male	Dengue like illness	Dengue without warning signs	Positive	2021-11-18	Positive	NS1-/IgM(NA)/PCR+	Negative	N/A	Negative	Positive	24.55	Positive	39.74	Negative	N/A	DV1	39.78	N/A	N/A	N/A	Yes	7	2021-11-09	No	2021-11-16								N/A	N/A	N/A	N/A	N/A	N/A	N/A		N/A	N/A
71	2	1	B1-D01-21027-EDT	Outpatient	5	15	Female	Dengue like illness	Dengue without warning signs	Positive	2021-11-18	Positive	NS1-/IgM(NA)/PCR+	Negative	N/A	Negative	Positive	31.27	Positive	26.91	Negative	N/A	DV1	37.67	N/A	N/A	N/A	Yes	5	2021-11-11	No	2021-11-16								N/A	N/A	N/A	N/A	N/A	N/A	N/A		N/A	N/A
72	2	1	B1-D01-11048-EDT	Inpatient	4	32	Female	Tonsillitis/Menorrhagia	Dengue with warning signs	Negative	19/11/2021	Positive	NS1-/IgM(NA)/PCR+	Negative	N/A	Negative	Positive	34.49	Positive	38.39	Negative	N/A	Negative	N/A	N/A	N/A	N/A	Yes	2	2021-11-15	No	2021-11-17	81	119	80	100	38.3	22	97	37.5	5.9	46.6	45.9	12.4	299	Grade 0	0.984979	14	18
73	2	1	B1-D01-11049-EDT	Inpatient	14	57	Male	Septic Shock/ high anion gap metabolic acidosis/ Acute Kidney Injury	Dengue negative	Negative	19/11/2021	Negative	NS1-/IgM-/PCR-	Negative	Negative	Negative	Positive	31.38	Negative	N/A	Negative	N/A	-	-	-	-	-	No	0				70	99	70	13	36	18	100	30.9	17.2	4	91.2	9.9	177	Grade 0	22.8	402	184
74	2	1	B1-D01-11050-EDT	Inpatient	3	33	Female	Dengue-like illness, UTI	Dengue with warning signs	Positive	19/11/2021	Positive	NS1+/IgM-/PCR+	Positive	Negative	Positive	Positive	29.85	Positive	31.74	Negative	N/A	DV2	N/A	35.05	N/A	N/A	Yes	7	2021-11-15	No	2021-11-22	60	89	53	20	37	20	96	31.2	7.5	21.6	71	10.1	55	Grade II	3.28704	21	37
75	2	1	B1-D01-21023-EDT	Outpatient	4	18	Male	Dengue fever	Dengue without Warning Signs	Positive	19/11/2021	Positive	NS1+/IgM(NA)/PCR+	Positive	N/A	Positive	Positive	32.69	Positive	18.58	Negative	N/A	DV1 | DV2	24	27.2	N/A	N/A	Yes	2	2021-11-13	No	2021-11-15	46	117	77	92	38.5	17	98	41.2	5.4	40.7	48	13.8	27	Grade III	1.17936	58	107
76	2	1	B1-D01-21024-EDT	Outpatient	2	37	Male	Fever in Wilson disease/UTI	Dengue without warning Signs	Negative	19/11/2021	Positive	NS1-/IgM(NA)/PCR+	Negative	N/A	Negative	Positive	32.5	Positive	37.83	Negative	N/A	DV1	38.61	N/A	N/A	N/A	Yes	2	2021-11-14	No	2021-11-16	56	112	69	73	37	19	95	37.8	3.9	22	56.8	12.9	210	Grade I	2.58182	N/A	N/A
77	2	1	B1-D01-11051-EDT	Inpatient	8	59	Male	Suspected Dengue fever	Dengue with warning signs	Positive	23/11/2021	Positive	NS1+/IgM+/PCR+	Positive	Positive	Positive	Positive	33.16	Positive	37.77	*Positive	38.73	DV2	N/A	41.31	N/A	N/A	Yes	9	2021-11-15	No	2021-11-24	71	132	85	83	36.5	17	93	50	9.2	51.2	25	15.2	26	Grade III	0.488281	133	201
79	2	1	B1-D01-11052-EDT	Inpatient	4	40	Female	Dengue fever	Dengue without Warning Signs	Positive	29/11/2021	Positive	NS1+/IgM(NA)/PCR+	Positive	N/A	Positive	N/A		Positive	39.53	Negative	N/A						Yes	6	2021-11-23	No	2021-11-29	67	114	73	82	36	17	97	35.6	4.5	64.9	24.2	12.1	132	Grade II	0.372881	36	51
80	2	1	B1-D01-11053-EDT	Inpatient	3	61	Female	Dengue fever	Dengue without Warning Signs	Positive	29/11/2021	Positive	NS1+/IgM(NA)/PCR-	Positive	N/A	Positive	N/A		Negative	N/A	Negative	N/A	-	-	-	-	-	Yes	7	2021-11-23	No	2021-11-30	65.5	115	74	71	36.8	18	98	40.8	6.6	37.8	46.6	13.6	12	Grade IV	1.2328	31	49
81	2	1	B1-D01-11054-EDT	Inpatient	6	22	Female	Generalized Lymph Node Enlargement	Dengue negative	Negative	29/11/2021	Negative	NS1-/IgM-/PCR-	Negative	Negative	Negative	N/A		Negative	N/A	Negative	N/A	-	-	-	-	-	No	0				48	106	63	89	36.6	19	100	29.8	2.5	23.4	71.4	10.4	196	Grade 0	3.05128	89	75
82	2	1	B1-D01-11055-EDT	Inpatient	4	58	Female	Lower respiratory tract infection/rota virus A	Dengue negative	Negative	29/11/2021	Negative	NS1-/IgM-/PCR-	Negative	Negative	Negative	N/A		Negative	N/A	Negative	N/A	-	-	-	-	-	Yes	10	2021-11-25	No	2021-12-05	66.8	139	79	119	38	17	96	36.7	9.6	9.2	80.7	11.6	237	Grade 0	8.77174	96	54
83	2	1	B1-D01-11056-EDT	Inpatient	3	26	Female	Dengue fever	Dengue without Warning Signs	Positive	2021-12-02	Positive	NS1+/IgM(NA)/PCR+	Positive	N/A	Positive	N/A		Positive	37.4	Negative	N/A	DV2	N/A	37.8	N/A	N/A	Yes	4	2021-11-27	No	2021-12-01	54	113	82	82	36.6	16	99	35.9	3.7	65.8	22	12.2	25	Grade IV	0.334347	216	457
84	2	1	B1-D01-11057-EDT	Inpatient	4	34	Female	Dengue fever	Dengue without Warning Signs	Positive	2021-12-06	Positive	NS1+/IgM(NA)/PCR+	Positive	N/A	Positive	N/A		Positive	36.24	Negative	N/A						Yes	5	2021-12-01	No	2021-12-06		108	68	95	37.7	16	98	37.9	3	45.7	44.3	12.3	107	Grade I	0.969365	120	159
85	2	1	B1-D01-11058-EDT	Inpatient	3	28	Male	Dengue fever	Severe Dengue	Positive	2021-12-06	Positive	NS1+/IgM(NA)/PCR+	Positive	N/A	Positive	N/A		Positive	39.03	Negative	N/A	Negative	-	-	-	-	Yes	14	2021-11-30	No	2021-12-14	60	121	83	74	37	17	100		7.2	21.3	72.5	11	60	Grade II	3.40376	515	1115
86	2	1	B1-D01-11059-EDT	Inpatient	3	75	Male	Dengue fever	Dengue without Warning Signs	Positive	2021-12-06	Positive	NS1+/IgM(NA)/PCR+	Positive	N/A	Positive	N/A		Positive	34.33	Negative	N/A						Yes	6	2021-12-01	No	2021-12-07	60	167	67	66	36.2	21	99		4.2	47.3	36	11.8	11	Grade IV	0.761099	134	284
87	2	1	B1-D01-11060-EDT	Inpatient	2	60	Male	Dengue fever	Dengue with warning signs	Positive	2021-12-06	Positive	NS1+/IgM(NA)/PCR+	Positive	N/A	Positive	N/A		Positive	35.29	Negative	N/A						Yes	3	2021-12-01	No	2021-12-04									12.5	19	63	13.2	14	Grade IV	3.31579	239	415
88	2	1	B1-D01-11061-EDT	Inpatient	4	30	Female	Dengue fever	Dengue without Warning Signs	Positive	2021-12-06	Positive	NS1+/IgM(NA)/PCR+	Positive	N/A	Positive	N/A		Positive	39.7	Negative	N/A						Yes	7	2021-12-01	No	2021-12-08	60	107	81	90	36.5	17	98		5.5	64.8	21.1	12.8	147	Grade I	0.325617	310	225
89	2	1	B1-D01-11062-EDT	Inpatient	4	32	Male	Rota virus A	Dengue negative	Negative	2021-12-07	Negative	NS1-/IgM-/PCR-	Negative	Negative	Negative	N/A		Negative	N/A	Negative	N/A	-	-	-	-	-	Yes	6	2021-12-01	No	2021-12-07	138	135	70	105	38	20		43.7	3.6	31	56.9	14.5	204	Grade 0	1.83548	37	30
90	2	1	B1-D01-11063-EDT	Inpatient	2	25	Female	Dengue fever	Dengue without Warning Signs	Positive	2021-12-08	Positive	NS1+/IgM(NA)/PCR+	Positive	N/A	Positive	N/A		Positive	26.23	Negative	N/A						Yes	6	2021-12-04	No	2021-12-10	59	110	84	95	36.5	15	95		3.6	81.2	8.7	12.4	60	Grade II	0.107143	117	111
91	2	1	B1-D01-11064-EDT	Inpatient	4	42	Male	Dengue fever	Dengue without Warning Signs	Positive	2021-12-08	Positive	NS1+/IgM(NA)/PCR-	Positive	N/A	Positive	N/A		Negative	N/A	Negative	N/A	-	-	-	-	-	Yes	1	2021-12-08	No	2021-12-09	111	117	79	59	36	19		35.4	4.8	50.8	34.4	13.3	191	Grade 0	0.677165	128	177
92	2	1	B1-D01-11065-EDT	Inpatient	2	21	Female	Dengue fever	Dengue negative	Negative	2021-12-08	Negative	NS1-/IgM-/PCR-	Negative	Negative	Negative	N/A		Negative	N/A	Negative	N/A	-	-	-	-	-	Yes	4	2021-12-06	No	2021-12-10	60	122	77	67	36.2	17	98	33.3	10	76.4	19.3	10.9	111	Grade I	0.252618	297	214
93	2	1	B1-D01-11066-EDT	Inpatient	3	34	Male	Dengue fever	Dengue without Warning Signs	Positive	2021-12-08	Positive	NS1+/IgM(NA)/PCR+	Positive	N/A	Positive	N/A		Positive	31.79	Negative	N/A	DV2	N/A	35.08	N/A	N/A	Yes	7	2021-12-03	No	2021-12-10	101	103	56	85	36.8	20	90	40.1	3.6	28.4	61	16.8	13	Grade IV	2.14789	108	113
94	2	1	B1-D01-21029-EDT	Outpatient	1	22	Male	Acute Gastroenteritis	Dengue without warning signs	Negative	2021-12-08	Positive	NS1-/IgM(NA)/PCR+	Negative	N/A	Negative	Positive	30.66	Positive	23.58	Negative	N/A	DV1	23.6	N/A	N/A	N/A	Yes	2	2021-12-06	No	2021-12-08	78	108	58	95	36.5	18	98	44.5	7.2	20.5	72.1	14.6	233	Grade 0	3.51707	17	25
95	2	1	B1-D01-11067-EDT	Inpatient	3	34	Female	Viral Meningitis	Dengue negative	Negative	23/12/2021	Negative	NS1-/IgM-/PCR-	Negative	Negative	Negative	N/A		Negative	N/A	Negative	N/A	-	-	-	-	-	Yes	3	2021-12-19	No	2021-12-22	70	96	65	108	36.9	19	97	27.2	7.9	31.8	59	9	208	Grade 0	1.85535	38	35
96	2	1	B1-D01-11068-EDT	Inpatient	3	35	Female	Dengue fever	Dengue without warning signs	Positive	24/12/2021	Positive	NS1-/IgM+/PCR-	Negative	Positive	Positive	N/A		Negative	N/A	Negative	N/A	-	-	-	-	-	Yes	6	2021-12-18	No	2021-12-24	64	115	70	89	38	17	97	40.6	3.2	46.4	35.1	13.6	80	Grade I	0.756466	33	94
97	2	1	B1-D01-11069-EDT	Inpatient	4	28	Female	Dengue fever	Dengue with warning signs	Positive	24/12/2021	Positive	NS1+/IgM(NA)/PCR-	Positive	N/A	Positive	N/A		Negative	N/A	Negative	N/A	-	-	-	-	-	Yes	6	2021-12-18	No	2021-12-24	60	98	59	55	36.6	17	98	32.6	10.1	62.3	21	10.3	55	Grade II	0.337079	371	186
98	2	1	B1-D01-11070-EDT	Inpatient	2	72	Female	Dengue fever	Dengue without Warning Signs	Positive	27/12/2021	Positive	NS1+/IgM(NA)/PCR+	Positive	N/A	Positive	N/A		Positive	14.86	Negative	N/A	Negative	N/A	N/A	N/A	N/A	Yes	2	2021-12-26	No	2021-12-28	65	112	50	82	36.9	18	98	40.2	8.4	22.3	61.4	13.6	44	Grade III	2.75336	17	24
99	2	1	B1-D01-11071-EDT	Inpatient	3	24	Female	Viral fever/iron deficiency anaemia	Dengue without warning signs	Negative	2022-01-04	Negative	NS1-/IgM-/PCR-	Negative	Negative	Negative	Positive	35.07	Negative	N/A	Negative	N/A	-	-	-	-	-	Yes	3	2022-01-02	No	2022-01-05	50	101	53	82	37	16	98	26.6	1.3	20.6	72.2	8.7	148	Grade I	3.50485	19	27
100	2	1	B1-D01-11072-EDT	Inpatient	4	59	Male	NMDA Encephalitis/ Metabolic acidosis/ Hypercalcemia/ AKI/ Anemia	Dengue without warning signs	Negative	2022-01-14	Positive	NS1-/IgM-/PCR+	Negative	Negative	Negative	Positive	28.91	Positive	26.06	Negative	N/A	DV2	N/A	26.15	N/A	N/A	Yes	3	2023-01-02	No	2023-01-05	80	136	86	92	35.9	18	99	23.5	8.8	25	66.7	9.5	121	Grade I	2.668	19	27
101	2	1	B1-D01-11073-EDT	Inpatient	5	55	Female	Dengue fever	Dengue without Warning Signs	Positive	20/1/2022	Positive	NS1+/IgM(NA)/PCR+	Positive	N/A	Positive	N/A		Positive	38.12	Negative	N/A	Negative	N/A	N/A	N/A	N/A	Yes	6	2022-01-15	No	2022-01-21	70	109	69	62	36.5	17	98	39	7.9	75	16.3	11.5	23	Grade IV	0.217333	121	613
102	2	1	B1-D01-11074-EDT	Inpatient	3	36	Male	Dengue fever	Dengue without Warning Signs	Positive	2022-02-01	Positive	NS1+/IgM(NA)/PCR(NA)	Positive	N/A	Positive	N/A											Yes	4	2022-01-28	No	2022-02-01	62	103	51	87	37.9	16	96	39.9	3.4	38.1	56	14.1	107	Grade I	1.46982	71	80
103	2	1	B1-D01-11075-EDT	Inpatient	3	18	Female	Pancytopenia secondary to B12, Folate and Iron deficiency	Dengue without warning signs	Negative	2022-02-08	Positive	NS1-/IgM-/PCR+	Negative	Negative	Negative	Positive	31.28	Positive	33.14	Negative	N/A	DV1	33.67	N/A	N/A	N/A	Yes	34	2022-01-07	No	2022-02-10	54	114	59	94	36.2	16	98	24.5	2.8	60.9	26.4	8.3	66	Grade II	0.433498	22	30
104	2	1	B1-D01-11076-EDT	Inpatient	5	28	Male	Viral Fever/ Drug Rash vs Steven Jhonson	Dengue without warning signs	Negative	2022-03-07	Positive	NS1-/IgM-/PCR+	Negative	Negative	Negative	Positive	31.31	Positive	22.12	Negative	N/A						Yes	7	2022-03-01	No	2022-03-08	75	128	87	113	39	17	95		7.86	13	82.6	15.8	116	Grade I	6.35385	206	235
105	2	1	B1-D01-11077-EDT	Inpatient	6	47	Female	Viral fever	Dengue without warning signs	Positive	2022-03-07	Positive	NS1-/IgM-/PCR+	Negative	Negative	Negative	Positive	33.38	Positive	33.85	Negative	N/A						Yes	10	2022-02-26	No	2022-03-08	85	122	60	97	37.4	18	98		7.4	16	76.5	12.2	63	Grade II	4.78125	64	68
106	2	1	B1-D01-11078-EDT	Inpatient	1	36	Female	Febrile Drug reaction to venofer	Dengue without warning signs	Negative	2022-03-07	Positive	NS1-/IgM(NA)/PCR+	Negative	N/A	Negative	Positive	30.06	Positive	38.93	Negative		DV1	41.47	N/A	N/A	N/A	Yes	3	2022-03-04	No	2022-03-07	47	102	63	87	37.4	17	99	33.2	10.8	33.1	54.2	9.9	298	Grade 0	1.63746	29	44
107	2	1	B1-D01-11079-EDT	Inpatient	2	59	Male	Tracheitis, Myoclonic Jerks	Dengue without warning signs	Negative	16/03/2022	Negative	NS1-/IgM(NA)/PCR-	Negative	N/A	Negative	Positive	32.29	Negative	N/A	Negative	N/A	-	-	-	-	-	Yes	6	2022-03-12	No	2022-03-18	65	109	68	104	36.6	29	100	36.2	13.4	18.1	69.8	11.5	254	Grade 0	3.85635	23	21
108	2	1	B1-D01-11080-EDT	Inpatient	2	67	Male	EXPIRED. Hospital acquired pneumonia/ fungal infection/ septic shock/ acute kidney injury/multiple myeloma/Hypernatremia	Dengue negative	Negative	16/03/2022	Negative	NS1-/IgM(NA)/PCR-	Negative	N/A	Negative	Positive	32.39	Negative	N/A	Negative	N/A	-	-	-	-	-	Yes	19	2022-03-06	No	2022-03-25	60	119	75	101	36.2	20	100	24	7	14.1	70.3	7.4	136	Grade I	4.98582	81	70
109	2	1	B1-D01-11081-EDT	Inpatient	5	25	Female	Encephalitis	Dengue negative	Negative	21/03/2022	Negative	NS1-/IgM-/PCR-	Negative	Negative	Negative	Positive	33.24	Negative	N/A	Negative	N/A	-	-	-	-	-	Yes	11	2022-03-16	No	2022-03-27	85	127	69	96	37	16	96	33.6	5	24.6	71.4	11.1	130	Grade I	2.90244	59	59
110	2	1	B1-D01-11082-EDT	Inpatient	5	32	Male	Dengue fever	Dengue with warning signs	Positive	28/3/2022	Positive	NS1+/IgM(NA)/PCR+	Positive	N/A	Positive	N/A		Positive	36.86	Negative	N/A	Negative	N/A	N/A	N/A	N/A	Yes	7	2022-03-21	No	2022-03-28	75	104	71	54	36.2	16	96	43.9	3.1	41.8	45.1	15	14	Grade IV	1.07895	61	109
111	2	1	B1-D01-11083-EDT	Inpatient	2	15	Male	Dengue fever	Dengue without Warning Signs	Positive	2022-04-04	Positive	NS1+/IgM(NA)/PCR+	Positive	N/A	Positive	N/A		Positive	36.64	Negative	N/A	DV2	N/A	37.21	N/A	N/A	Yes	3	2022-04-02	No	2022-04-05	76	121	66	95	36.8	21	100	25.1	2.9	7.9	88	8	189	Grade 0	11.1392	25	22
112	2	1	B1-D01-11084-EDT	Inpatient	3	37	Male	Dengue fever	Dengue without warning signs	Positive	2022-04-05	Positive	NS1-/IgM+/PCR-	Negative	Positive	Positive	N/A		Negative	N/A	Negative	N/A	-	-	-	-	-	Yes	4	2022-04-02	No	2022-04-06	80	152	85	60	37	17	97	42.1	4.9	33	56.9	14.3	167	Grade 0	1.72424	57	62
113	2	1	B1-D01-11085-EDT	Inpatient	2	16	Male	Dengue fever	Severe Dengue	Positive	2022-04-07	Positive	NS1+/IgM(NA)/PCR-	Positive	N/A	Positive	N/A		Negative	N/A	Negative	N/A	Negative	-	-	-	-	Yes	6	2022-04-06	No	2022-04-12	93	116	70	116	37	20	97	38.1	4.2	21.7	69.8	11.6	154	Grade 0	3.21659	5241	N/A
114	2	1	B1-D01-11086-EDT	Inpatient	4	21	Female	Hepatitis A	Dengue without warning signs	Negative	2022-04-08	Negative	NS1-/IgM-/PCR-	Negative	Negative	Negative	Positive	34.48	Negative	N/A	Negative	N/A	-	-	-	-	-	Yes	4	2022-04-02	No	2022-04-06	64	128	70	83	36.7	17	97	34.3	3.4	65	29.4	11.2	121	Grade I	0.452308	2556	1722
115	2	1	B1-D01-11087-EDT	Inpatient	4	41	Female	Viral fever	Dengue without warning signs	Negative	13/04/2022	Negative	NS1-/IgM-/PCR-	Negative	Negative	Negative	Positive	34.98	Negative	N/A	Negative	N/A	-	-	-	-	-	Yes	5	2022-04-10	No	2022-04-15	60	108	58	90	37	18	99	30.3	4.4	28.9	62.5	9.5	136	Grade I	2.16263	26	21
116	2	1	B1-D01-11088-EDT	Inpatient	5	22	Female	Dengue fever	Dengue with warning signs	Positive	13/04/2022	Positive	NS1+/IgM(NA)/PCR(NA)	Positive	N/A	Positive	N/A											Yes	7	2022-04-08	No	2022-04-15	50	104	66	86	36.3	16	98	33.3	4.7	53	43	10.6	48	Grade III	0.811321	183	458
117	2	1	B1-D01-11089-EDT	Inpatient	5	14	Female	Dengue fever	Dengue without warning signs	Positive	21/04/2022	Positive	NS1-/IgM+/PCR+	Negative	Positive	Positive	Positive	30.24	Positive	39.72	Negative	N/A	DV1	37.69	N/A	N/A	N/A	Yes	9	2022-04-13	No	2022-04-22	51	116	80	116	36.8	20	99	35.7	5.6	60	54.2	12.1	85	Grade II	0.903333	255	408
118	2	1	B1-D01-11090-EDT	Inpatient	9	50	Female	Encephalitis/ Ventilator acquired pneumonia/ Critial illness myopathy/ Septic shock	Dengue without warning signs	Negative	28/04/2022	Positive	NS1-/IgM-/PCR+	Negative	Negative	Negative	Positive	31.71	Positive	31.18	Negative	N/A						Yes	9	2022-04-11	No	2022-04-20	100	162	87	103	37	24	99		16.7	12.8	78.6	8.4	271	Grade 0	6.14062	212	192
119	3	1	B1-D01-11091-EDT	Inpatient	3	50	Female	Dengue fever	Dengue without Warning Signs	Positive	2022-05-10	Positive	NS1+/IgM(NA)/PCR+	Positive	N/A	Positive	Positive	36.72	Positive	18.5	Negative	N/A	DV1	22.48	N/A	N/A	N/A	Yes	2	2022-05-08	No	2022-05-10	70	111	74	70	36.5	19	100	34.3	2.8	29.4	50.8	10.7	188	Grade 0	1.72789	34	35
120	3	1	B1-D01-11092-EDT	Inpatient	1	21	Female	Suspected enteric fever vs Viral fever	Dengue without warning signs	Negative	2022-05-10	Negative	NS1-/IgM(NA)/PCR-	Negative	N/A	Negative	Positive	32.05	Negative	N/A	Negative	N/A	-	-	-	-	-	Yes	4	2022-05-07	No	2022-05-11	56	112	63	85	36.8	16	98	37.5	3.9	22.4	70.4	12	190	Grade 0	3.14286	23	N/A
121	3	1	B1-D01-11093-EDT	Inpatient	6	61	Female	Dengue fever	Dengue without Warning Signs	Positive	16/05/2022	Positive	NS1+/IgM(NA)/PCR+	Positive	N/A	Positive	Positive	28.71	Positive	36.01	Negative	N/A	DV1 | DV2	37.92	39.64	N/A	N/A	Yes	8	2022-06-09	No	2022-06-17	90	152	98	95	36.6	17	94	46.2	8.1	31.1	57.1	12.3	187	Grade 0	1.83601	259	492
122	3	1	B1-D01-11094-EDT	Inpatient	5	39	Male	Dengue fever	Dengue without Warning Signs	Positive	16/05/2022	Positive	NS1+/IgM-/PCR+	Positive	Negative	Positive	Positive	33.04	Positive	34.73	Negative	N/A	DV1	40.79	N/A	N/A	N/A	Yes	5	2022-05-10	No	2022-05-15	91	132	88	62	37	17	98	44.3	7.1	64.2	26.5	14.3	26	Grade III	0.412773	89	107
123	3	1	B1-D01-11095-EDT	Inpatient	5	24	Male	Viral infection v/s Enteric fever	Dengue without warning signs	Negative	16/05/2022	Positive	NS1-/IgM-/PCR+	Negative	Negative	Negative	Positive	35.76	Positive	35.32	Negative	N/A	Negative	N/A	N/A	N/A	N/A	Yes	7	2022-05-10	No	2022-05-17	68	122	60	80	36.8	17	99	42.6	5.6	32.6	52.8	13.9	92	Grade I	1.61963	47	43
124	3	1	B1-D01-11096-EDT	Inpatient	2	25	Male	Viral fever	Dengue without warning signs	Positive	16/05/2022	Positive	NS1-/IgM(NA)/PCR+	Negative	N/A	Negative	Positive	30.56	Positive	37.15	Negative	N/A	Negative	N/A	N/A	N/A	N/A	Yes	3	2022-05-14	No	2022-05-17	85	145	87	76	37	17	99	37.3	6.2	34.9	53.2	12.3	158	Grade 0	1.52436	34	35
125	3	1	B1-D01-11097-EDT	Inpatient	6	27	Female	Enteric fever	Dengue without warning signs	Negative	16/05/2022	Positive	NS1-/IgM-/PCR+	Negative	Negative	Negative	Positive	31.08	Positive	35.58	Negative	N/A	Negative	N/A	N/A	N/A	N/A	Yes	8	2022-05-09	No	2022-05-17	50	140	89		37.4	20	99	35.8	5.5	15	77.5	12	180	Grade 0	5.16667	29	31
126	3	1	B1-D01-11098-EDT	Inpatient	6	21	Female	Dengue fever	Dengue without warning signs	Positive	16/05/2022	Positive	NS1-/IgM+/PCR+	Negative	Positive	Positive	N/A		Positive	36.31	Negative	N/A	DV3	N/A	N/A	41.3	N/A	Yes	9	2022-05-09	No	2022-05-18	47	113	64	82	36.5	17	98	29.3	2.9	54	33	8.8	88	Grade I	0.611111	25	46
127	3	1	B1-D01-11099-EDT	Inpatient	2	34	Female	Dengue fever	Dengue without Warning Signs	Positive	17/05/2022	Positive	NS1+/IgM(NA)/PCR+	Positive	N/A	Positive	Positive	33.02	Positive	15.19	Negative	N/A	DV1 | DV2	17.9	20.5	N/A	N/A	Yes	4	2022-05-15	No	2022-05-19	58.5	102	61	76	39	13	96	30.1	2.7	5	86	9.5	129	Grade I	17.2	22	41
128	3	1	B1-D01-11100-EDT	Inpatient	7	42	Male	Dengue fever	Dengue without Warning Signs	Positive	17/05/2022	Positive	NS1+/IgM(NA)/PCR+	Positive	N/A	Positive	Positive	26.25	Positive	24.88	Negative	N/A	DV3	N/A	N/A	28.46	N/A	Yes	2	2022-05-12	No	2022-05-14	96.4	135	60	86	36.5	16	98	46.5	3.5	37	57.6	15.3	48	Grade III	1.55676	298	634
129	3	1	B1-D01-11101-EDT	Inpatient	3	54	Male	Upper respiratory tract infection	Dengue without warning signs	Negative	17/05/2022	Positive	NS1-/IgM(NA)/PCR+	Negative	N/A	Negative	Positive	36.64	Positive	32.95	Negative	N/A	DV1 | DV2	35	37.8	N/A	N/A	Yes	3	2022-05-15	No	2022-05-18	80	118	92	71	37	17	95	39.2	5	19.5	62.6	12.8	138	Grade I	3.21026	32	N/A
130	3	1	B1-D01-11102-EDT	Inpatient	1	10	Female	Typhoid , UTI	Dengue without warning signs	Negative	17/05/2022	Positive	NS1-/IgM(NA)/PCR+	Negative	N/A	Negative	Positive	32.31	Positive	34.55	Negative	N/A	Negative	N/A	N/A	N/A	N/A	Yes	1	2022-05-17	No	2022-05-18	26.5	91	45	98	37	22	100	33.8	6.7	10	82.2	11	445	Grade 0	8.22	41	N/A
131	3	1	B1-D01-21030-EDT	Outpatient	9	64	Male	Dengue fever	Dengue without Warning Signs	Positive	17/05/2022	Positive	NS1+/IgM-/PCR(NA)	Positive	Negative	Positive	N/A																							48.5	8.1	26	62	15.7	147	Grade I	2.38462	62	40
132	3	1	B1-D01-11103-EDT	Inpatient	1	25	Female	Dengue fever	Dengue without Warning Signs	Positive	27/05/2022	Positive	NS1+/IgM(NA)/PCR+	Positive	N/A	Positive	Positive	26.08	Positive	18.28	Negative	N/A	DV1	21.2	N/A	N/A	N/A	Yes	4	2022-05-24	No	2022-05-28	45	105	79	85	36.8	16	96	35.6	2.5	46.8	43.5	11.4	119	Grade I	0.929487	14	23
133	3	1	B1-D01-11104-EDT	Inpatient	6	58	Male	Dengue fever	Dengue without Warning Signs	Positive	31/05/2022	Positive	NS1+/IgM+/PCR+	Positive	Positive	Positive	Positive	35.13	Positive	29.36	Negative	N/A	DV1 | DV2	32.7	35.6	N/A	N/A	Yes	9	2022-05-23	No	2022-06-01	85	122	62	60	36.9	17	98	41.9	3.9	53.6	29.9	13.7	27	Grade III	0.557836	197	200
134	3	1	B1-D01-11105-EDT	Inpatient	2	48	Male	Lower reapiratory tract infection/pancytopenia secondry to B12 deficiency	Dengue without warning signs	Negative	31/05/2022	Negative	NS1-/IgM-/PCR-	Negative	Negative	Negative	Positive	32.63	Negative	N/A	Negative	N/A	-	-	-	-	-	Yes	3	2022-05-30	No	2022-06-02	70	88	54	85	37.8	18	98	22.8	4.6	32.1	57.4	7.3	67	Grade II	1.78816	10	27
135	3	1	B1-D01-11106-EDT	Inpatient	2	27	Female	Dengue fever	Dengue without Warning Signs	Positive	2022-06-01	Positive	NS1+/IgM(NA)/PCR+	Positive	N/A	Positive	Positive	33.92	Positive	24.46	Negative	N/A	DV3	N/A	N/A	28.46	N/A	Yes	4	2022-05-29	No	2022-06-02	37	104	82	70	36.7	16	98	32.8	1.8	44.8	37.5	9.7	82	Grade I	0.837054	27	43
136	3	1	B1-D01-11107-EDT	Inpatient	3	62	Male	Viral fever	Dengue without warning signs	Positive	2022-06-01	Positive	NS1-/IgM(NA)/PCR+	Negative	N/A	Negative	Positive	38.32	Positive	37.08	Negative	N/A	Negative	N/A	N/A	N/A	N/A	Yes	6	2022-05-28	No	2022-06-03	70	130	78	78	36.4	22	99	38.2	6.7	27.7	57.5	11.8	38	Grade III	2.07581	262	169
137	3	1	B1-D01-21031-EDT	Outpatient	6	24	Male	Dengue fever	Dengue without Warning Signs	Positive	2022-06-01	Positive	NS1+/IgM(NA)/PCR-	Positive	N/A	Positive	Positive	32.44	Negative	N/A	Negative	N/A	-	-	-	-	-	Yes	7	2022-05-25	No	2022-06-01	78	125	71	86	36.2	17	98	37.9	6.3	55.2	31.3	13	65	Grade II	0.567029	252	290
138	3	1	B1-D01-11108-EDT	Inpatient	3	33	Male	Dengue fever	Dengue without Warning Signs	Positive	2022-06-02	Positive	NS1+/IgM(NA)/PCR+	Positive	N/A	Positive	Positive	30.31	Positive	21.89	Negative	N/A	DV2	N/A	24.13	N/A	N/A	Yes	4	2022-05-29	No	2022-06-02	64	120	75	62	36.6	16	98	46.7	6.3	65.9	27	15.3	32	Grade III	0.409712	142	172
139	3	1	B1-D01-11109-EDT	Inpatient	4	40	Male	Dengue fever	Dengue without Warning Signs	Positive	2022-06-02	Positive	NS1+/IgM(NA)/PCR+	Positive	N/A	Positive	Positive	30.32	Positive	21.21	Negative	N/A	DV2	N/A	25.34	N/A	N/A	Yes	5	2022-05-31	No	2022-06-05	60	108	72	73	35.6	17	100	37.6	1.9	30.4	61.4	12.6	90	Grade I	2.01974	100	263
140	3	1	B1-D01-11110-EDT	Inpatient	2	26	Male	Fever	Dengue without warning signs	Negative	2022-06-06	Positive	NS1-/IgM(NA)/PCR+	Negative	N/A	Negative	Positive	31.32	Positive	33.15	Negative	N/A	DV2	N/A	38.76	N/A	N/A	Yes	2	2022-06-04	No	2022-06-06	53	123	74	52	36.7	16	97	44.2	8.7	12.6	72.7	14.4	141	Grade I	5.76984	30	36
141	3	1	B1-D01-11111-EDT	Inpatient	1	53	Female	Dengue fever	Dengue with warning signs	Positive	2022-06-09	Positive	NS1+/IgM(NA)/PCR+	Positive	N/A	Positive	Positive	33.41	Positive	24.74	Negative	N/A	DV1 | DV2	26.1	29.1	N/A	N/A	Yes	4	2022-06-06	No	2022-06-10	65	144	90	64	36.7	17	97	28.4	2.2	52.8	41.6	9.4	72	Grade II	0.787879	39	79
142	3	1	B1-D01-11112-EDT	Inpatient	3	20	Female	Dengue fever	Dengue with warning signs	Positive	2022-06-09	Positive	NS1+/IgM(NA)/PCR+	Positive	N/A	Positive	Positive	30.85	Positive	23.53	Negative	N/A	DV2	N/A	26.66	N/A	N/A	Yes	2	2022-06-06	No	2022-06-08	43	102	71	74	37.2	17	100	33.7	2.2	16.5	76	11.1	61	Grade II	4.60606	24	77
143	3	1	B1-D01-11113-EDT	Inpatient	2	44	Male	Dengue fever	Dengue with warning signs	Positive	2022-06-09	Positive	NS1+/IgM(NA)/PCR+	Positive	N/A	Positive	Positive	34.65	Positive	22.37	Negative	N/A	DV1 | DV2	26.2	29.4	N/A	N/A	Yes	2	2022-06-07	No	2022-06-09	82	107	63	100	38.2	16	98	39.7	9	5.3	88.6	13.2	172	Grade 0	16.717	66	72
144	3	1	B1-D01-11114-EDT	Inpatient	14	19	Female	Typhoid fever	Dengue without warning signs	Negative	2022-06-10	Positive	NS1-/IgM-/PCR+	Negative	Negative	Negative	Positive	35.16	Positive	37.71	Negative	N/A	Negative	N/A	N/A	N/A	N/A	Yes	14	2022-05-25	No	2022-06-08	55	116	78	75	36.6	20	99	29.7	4.7	48.3	36.1	9.4	218	Grade 0	0.747412	41	62
145	3	1	B1-D01-11115-EDT	Inpatient	5	70	Female	Dengue fever	Dengue without warning signs	Positive	13/6/2022	Positive	NS1-/IgM+/PCR+	Negative	Positive	Positive	N/A		Positive	39.08	Negative	N/A	Negative	N/A	N/A	N/A	N/A	Yes	5	2022-06-07	No	2022-06-12	65	114	73	79	37	21	96	35.6	7.5	65.5	26.5	11.5	105	Grade II	0.40458	16	35
146	3	1	B1-D01-11116-EDT	Inpatient	6	58	Male	Dengue fever	Dengue without warning signs	Positive	13/6/2022	Positive	NS1+/IgM(NA)/PCR+	Positive	N/A	Positive	Positive	37.19	Positive	21.48	Negative	N/A	DV1 | DV2	25	27.4	N/A	N/A	Yes	4	2022-06-09	No	2022-06-13	78	125	71	86	36.2	17	98	38.7	2.4	39.4	50.7	12.9	87	Grade I	1.2868	63	67
147	3	1	B1-D01-11117-EDT	Inpatient	5	31	Female	Dengue fever	Dengue with warning signs	Positive	13/6/2022	Positive	NS1+/IgM(NA)/PCR+	Positive	N/A	Positive	Positive	30.62	Positive	25.1	Negative	N/A	DV1 | DV2	26.8	29.4	N/A	N/A	Yes	8	2022-06-07	No	2022-06-15	69	103	53	92	37.2	17	93	34	5.7	45.8	44.7	10.6	43	Grade III	0.975983	64	101
148	3	1	B1-D01-11118-EDT	Inpatient	2	21	Female	Upper respiratory tract infection	Dengue without warning signs	Negative	13/6/2022	Positive	NS1-/IgM(NA)/PCR+	Negative	N/A	Negative	Positive	29.35	Positive	33.79	Negative	N/A	DV2	N/A	36.98	N/A	N/A	Yes	3	2022-06-11	No	2022-06-14	48	110	59	104	37	17	100	30.9	1.4	34.3	55.2	9.9	71	Grade II	1.60933	9	N/A
149	3	1	B1-D01-21032-EDT	Outpatient	4	25	Male	Dengue fever	Dengue without Warning Signs	Positive	14/6/2022	Positive	NS1+/IgM(NA)/PCR-	Positive	N/A	Positive	N/A		Negative	N/A	Negative	N/A	-	-	-	-	-	Yes	8	2022-06-07	No	2022-09-14	50	114	73		36.8			42.5	5.2	40.1	46.3	14.4	70	Grade II	1.15461	36	41
150	3	1	B1-D01-21033-EDT	Outpatient	5	27	Male	Dengue fever	Dengue without Warning Signs	Positive	14/6/2022	Positive	NS1-/IgM+/PCR+	Negative	Positive	Positive	N/A		Positive	37.32	Negative	N/A						Yes	5	2022-06-08	No	2022-06-13	72	119	69	72	36.2	17	98		9.2	63.1	27.6	13.3	16	Grade IV	0.437401	37	70
151	3	1	B1-D01-11119-EDT	Inpatient	1	17	Male	Dengue fever	Dengue without Warning Signs	Positive	15/6/2022	Positive	NS1+/IgM(NA)/PCR+	Positive	N/A	Positive	Positive	35.2	Positive	16.42	Negative	N/A	DV1	21.26	N/A	N/A	N/A	Yes	5	2022-06-12	No	2022-06-17	92.4	109	48	113	41.2	20	98	38.5	2	37.2	48	13.2	96	Grade I	1.29032	66	124
152	3	1	B1-D01-11120-EDT	Inpatient	2	24	Female	Acute Gastroenteritis / thrombocytopenia /macrocytic anemia	Dengue negative	Negative	21/6/2022	Negative	NS1-/IgM-/PCR-	Negative	Negative	Negative	Positive	36.51	Negative	N/A	Negative	N/A	-	-	-	-	-	No	0				67.5	107	71	72	36.6	16	96	30.9	5.9	28.1	52.6	10.3	96	Grade I	1.87189	N/A	25
153	3	1	B1-D01-11121-EDT	Inpatient	1	19	Male	Right elbow abcess, AGE	Dengue without warning signs	Negative	2022-06-21	Positive	NS1-/IgM(NA)/PCR+	Negative	N/A	Negative	N/A		Positive	38.1	Negative	N/A	Negative	N/A	N/A	N/A	N/A	Yes	4	2022-06-20	No	2022-06-24	76	136	73	91	38	17	98	34.7	11.8	9.1	84.9	11.8	278	Grade 0	9.32967	N/A	N/A
154	3	1	B1-D01-11122-EDT	Inpatient	9	52	Male	Dengue fever	Dengue without Warning Signs	Positive	2022-06-23	Positive	NS1+/IgM(NA)/PCR+	Positive	N/A	Positive	Positive	32.85	Positive	36.68	Negative	N/A	Negative	N/A	N/A	N/A	N/A	Yes	9	2022-06-16	No	2022-06-25	80	123	81	68	37	15	98	33.8	10.1	53.2	35.9	11.6	86	Grade II	0.674812	649	992
155	3	1	B1-D01-11123-EDT	Inpatient	7	74	Male	Community Acquired Pneumonia	Dengue without warning signs	Negative	2022-06-23	Positive	NS1-/IgM(NA)/PCR+	Negative	N/A	Negative	Positive	31.09	Positive	38.59	Negative	N/A	Negative	N/A	N/A	N/A	N/A	Yes	9	2022-06-15	No	2022-06-24	65	111	68	89	36.5	17	90	41.2	21.9	12	83.1	14.2	449	Grade 0	6.925	45	24
156	3	1	B1-D01-11124-EDT	Inpatient	3	9	Male	Suspected Dengue fever	Dengue without warning signs	Positive	2022-06-23	Positive	NS1-/IgM+/PCR+	Negative	Positive	Positive	Positive	26.34	Positive	37.64	Negative	N/A	Negative	N/A	N/A	N/A	N/A	Yes	3	2022-06-21	No	2022-06-24	56	115	69	145	37	20	100	40.4	9.9	47.9	41.1	13.1	38	Grade III	0.858038	158	212
157	3	1	B1-D01-11125-EDT	Inpatient	1	50	Male	Dengue fever	Dengue without Warning Signs	Positive	2022-06-24	Positive	NS1+/IgM(NA)/PCR-	Positive	N/A	Positive	N/A		Negative	N/A	Negative	N/A	-	-	-	-	-	Yes	1	2022-06-24	No	2022-06-25	90	118	70	80	37	20	96	44.3	10.2	60.9	27.8	14.4	27	Grade III	0.456486	125	164
158	3	1	B1-D01-11126-EDT	Inpatient	5	29	Male	Dengue fever	Dengue without warning signs	Positive	2022-06-30	Positive	NS1+/IgM+/PCR+	Positive	Positive	Positive	N/A		Positive	32.49	Negative	N/A	DV2	N/A	35.57	N/A	N/A	Yes	5	2022-06-24	No	2022-06-29	70	128	87	78	36.8	17	98	45.6	4.9	70.3	11.3	16.1	16	Grade IV	0.16074	N/A	N/A
159	3	1	B1-D01-11127-EDT	Inpatient	4	11	Female	Dengue fever	Dengue with warning signs	Positive	2022-06-30	Positive	NS1+/IgM(NA)/PCR+	Positive	N/A	Positive	N/A		Positive	35.98	Negative	N/A	DV1	37.22	N/A	N/A	N/A	Yes	5	2022-06-25	No	2022-06-30	37	108	65	90	37	22	99	35.5	6.7	66.8	16.8	10.7	65	Grade II	0.251497	130	209
160	3	1	B1-D01-11128-EDT	Inpatient	2	33	Male	Dengue fever	Dengue without Warning Signs	Positive	2022-07-06	Positive	NS1+/IgM(NA)/PCR+	Positive	N/A	Positive	N/A		Positive	21.43	Negative	N/A	DV2	N/A	25.38	N/A	N/A	Yes	2	2022-07-03	No	2022-07-05		122	75	117	39.8	19	98	44.9	5	5	89	15.1	192	Grade 0	17.8	N/A	N/A
161	3	1	B1-D01-11129-EDT	Inpatient	2	23	Male	Connective tissue disorder/ suspected SLE?	Dengue without warning signs	Negative	2022-07-15	Positive	NS1-/IgM(NA)/PCR+	Negative	N/A	Negative	N/A		Positive	35.3	Negative	N/A	DV2	N/A	38.84	N/A	N/A	Yes	4	2022-07-13	No	2022-07-17	82	103	58	77	36.5	17	96	33.5	21.3	5.2	91	10.4	209	Grade 0	17.5	22	20
162	3	1	B1-D01-11130-EDT	Inpatient	10	20	Male	Enteric fever	Dengue negative	Negative	2022-07-15	Negative	NS1-/IgM(NA)/PCR-	Negative	N/A	Negative	N/A		Negative	N/A	Negative	N/A	-	-	-	-	-	Yes	10	2022-07-08	No	2022-07-18	106	120	80	96	36.2	20	96	36.7	6.1	14.4	82.6	11.6	156	Grade 0	5.73611	32	39
163	3	1	B1-D01-11131-EDT	Inpatient	6	51	Female	Dengue fever	Dengue without Warning Signs	Positive	2022-07-19	Positive	NS1+/IgM+/PCR+	Positive	Positive	Positive	N/A		Positive	33.75	Negative	N/A	DV1 | DV2	39.62	36.86	N/A	N/A	Yes	9	2022-07-10	No	2022-07-19	48	130	87	99	36.5	18	99	37.2	3.9	48.2	33.8	12.2	86	Grade I	0.701245	127	201
164	3	1	B1-D01-11132-EDT	Inpatient	3	39	Male	Gastritis, dysphagia, SOB	Dengue without warning signs	Negative	2022-07-20	Positive	NS1-/IgM(NA)/PCR+	Negative	N/A	Negative	N/A		Positive	39.78	Negative	N/A	Negative	N/A	N/A	N/A	N/A	Yes	7	2021-07-17	No	2022-07-18	60	130	78	78	36.6	16	96	38.4	7.2	25.6	66.9	12.1	155	Grade 0	2.61328	33	25
165	3	1	B1-D01-11133-EDT	Inpatient	5	26	Female	Suspected Dengue fever	Dengue without warning signs	Positive	2022-07-22	Positive	NS1-/IgM-/PCR+	Negative	Negative	Negative	Positive	30.24	Positive	39.17	Negative	N/A	DV2	N/A	39.2	N/A	N/A	Yes	6	2022-07-16	No	2022-07-22	55	118	67	60	37	17	96	28.9	2.7	48.2	44.8	9.2	122	Grade I	0.929461	23	26
166	3	1	B1-D01-11134-EDT	Inpatient	6	35	Male	Dengue fever	Dengue with warning signs	Positive	2022-07-27	Positive	NS1+/IgM(NA)/PCR-	Positive	N/A	Positive	N/A		Negative	N/A	Negative	N/A	-	-	-	-	-	Yes	5	2022-07-18	No	2022-07-23	82	151	94	130	36.8	18	98	50	3.8	41	38	14.2	96	Grade I	0.926829	143	62
167	3	1	B1-D01-11135-EDT	Inpatient	2	31	Female	Dengue fever	Dengue without Warning Signs	Positive	2022-08-11	Positive	NS1+/IgM-/PCR+	Positive	Negative	Positive	N/A		Positive	23.12	Negative	N/A	DV1 | DV2	25.1	28.1	N/A	N/A	Yes	2	2022-08-09	No	2022-08-11	60	101	59	81	36.6	16	96	32.8	4.4	32	64.2	10.6	151	Grade 0	2.00625	89	119
168	3	1	B1-D01-21034-EDT	Outpatient	4	24	Male	Dengue fever	Dengue with warning signs	Positive	2022-08-22	Positive	NS1+/IgM(NA)/PCR+	Positive	N/A	Positive	N/A		Positive	27.56	Negative	N/A	DV2	N/A	29.59	N/A	N/A	Yes	10	2022-08-16	No	2022-08-26	70	115	79	50	36.5	16	99	41.7	2.1	44.9	25.1	14.6	30	Grade III	0.55902	35	172
169	3	1	B1-D01-21035-EDT	Outpatient	5	31	Male	Dengue fever	Dengue without Warning Signs	Positive	2022-08-22	Positive	NS1+/IgM(NA)/PCR+	Positive	N/A	Positive	N/A		Positive	31.88	Negative	N/A	DV1 | DV2	37.32	38.83	N/A	N/A	Yes	9	2022-08-15	No	2022-08-24	93	128	89	89	36.9	22	98	42.7	4	26	58	13.8	152	Grade 0	2.23077	284	316
170	3	1	B1-D01-21036-EDT	Outpatient	2	20	Male	Dengue fever	Dengue without Warning Signs	Positive	2022-08-22	Positive	NS1+/IgM(NA)/PCR+	Positive	N/A	Positive	N/A		Positive	25.26	Negative	N/A	DV1	26.21	N/A	N/A	N/A	Yes	2	2022-08-20	No	2022-08-22		145	76	116	36.2	15	99	38.7	2.8	13	77	12.7	120	Grade I	5.92308	14	55
171	3	1	B1-D01-21037-EDT	Outpatient	5	18	Male	Dengue fever	Dengue without Warning Signs	Positive	2022-08-22	Positive	NS1+/IgM(NA)/PCR+	Positive	N/A	Positive	N/A		Positive	37.42	Negative	N/A	DV1 | DV2	39.89	35.92	N/A	N/A	Yes	7	2022-08-15	No	2022-08-22	53	108	85	56	35.3	17	100	41.5	4.8	55.3	28.5	13.8	15	Grade IV	0.515371	48	120
172	3	1	B1-D01-11136-EDT	Inpatient	3	26	Female	Dengue fever	Dengue without Warning Signs	Positive	2022-08-23	Positive	NS1+/IgM(NA)/PCR+	Positive	N/A	Positive	N/A		Positive	29.68	Negative	N/A	DV1	35.79	N/A	N/A	N/A	Yes	15	2022-08-12	No	2022-08-27	68	122	68	60	36.2	19	96	23.3	1	38.9	51.6	7.8	31	Grade III	1.32648	293	439
173	3	1	B1-D01-11137-EDT	Inpatient	5	22	Male	Proctitis/ Rectal Ulcer	Dengue negative	Negative	2022-08-23	Negative	NS1-/IgM-/PCR-	Negative	Negative	Negative	Positive	35.05	Negative	N/A	Negative	N/A	-	-	-	-	-	Yes	15	2022-08-12	No	2022-08-27	68	122	68	60	36.2	19	96	45.6	6.9	23	64	15.6	202	Grade 0	2.78261	64	29
174	3	1	B1-D01-21038-EDT	Outpatient	3	46	Male	Dengue fever	Dengue without Warning Signs	Positive	2022-08-25	Positive	NS1+/IgM(NA)/PCR+	Positive	N/A	Positive	N/A		Positive	38.14	Negative	N/A	DV1	40.41	N/A	N/A	N/A	Yes	3	2022-08-22	No	2022-08-25	80	129	67	101	37.3	17	97	43.3	5.6	47.7	43.1	14.6	164	Grade 0	0.903564	95	74
175	3	1	B1-D01-21039-EDT	Outpatient	5	20	Male	Dengue fever	Dengue without Warning Signs	Positive	2022-08-31	Positive	NS1+/IgM+/PCR-	Positive	Positive	Positive	N/A		Negative	N/A	Negative	N/A	-	-	-	-	-	Yes	10	2022-08-21	No	2022-08-31	52	130	85	90	36.7	17	96	30.6	4	57.8	28.6	10.3	32	Grade III	0.49481	80	109
176	3	1	B1-D01-11138-EDT	Inpatient	4	25	Female	Dengue fever	Dengue without Warning Signs	Positive	2022-08-31	Positive	NS1+/IgM(NA)/PCR+	Positive	N/A	Positive	N/A		Positive	32.27	Negative	N/A	DV1	34.71	N/A	N/A	N/A	Yes	3	2022-08-26	No	2022-08-29	40	110	75	100	36.5	16	99	36.7	2.8	52.5	33.9	12.2	30	Grade III	0.645714	29	29
177	3	1	B1-D01-11139-EDT	Inpatient	6	41	Male	Dengue fever	Dengue without Warning Signs	Positive	2022-08-31	Positive	NS1+/IgM(NA)/PCR+	Positive	N/A	Positive	N/A		Positive	38.09	Negative	N/A	DV1	40.08	N/A	N/A	N/A	Yes	8	2022-08-24	No	2022-09-01	70	96	70	72	37.8	20	98	41.5	5.7	8.3	78	13.6	219	Grade 0	9.39759	184	279
178	3	1	B1-D01-21040-EDT	Outpatient	5	51	Female	Dengue fever	Dengue without Warning Signs	Positive	2022-09-06	Positive	NS1+/IgM-/PCR(NA)	Positive	Negative	Positive	N/A											Yes	5	2022-09-01	No	2022-09-06	70	90	55	96	37	20	100	32.5	5.1	9.2	86.9	9.7	129	Grade I	9.44565	27	49
179	3	1	B1-D01-11140-EDT	Inpatient	3	22	Male	Dengue fever	Dengue without warning signs	Positive	2022-09-08	Positive	NS1-/IgM+/PCR-	Negative	Positive	Positive	N/A		Negative	N/A	Negative	N/A	-	-	-	-	-	Yes	4	2022-09-04	No	2022-09-08	65	97	63	60	36.6	16	99	40.9	6	31.2	53.1	12.7	152	Grade 0	1.70192	26	26
180	3	1	B1-D01-11141-EDT	Inpatient	6	24	Female	Dengue fever	Dengue with warning signs	Positive	2022-09-08	Positive	NS1+/IgM(NA)/PCR+	Positive	N/A	Positive	N/A		Positive	34.28	Negative	N/A						Yes	7	2022-08-31	No	2022-09-07	75	100	61	86	39.2	17	99		3.4	70.6	19.3	13.5	23	Grade IV	0.273371	N/A	N/A
181	3	1	B1-D01-21041-EDT	Outpatient	2	45	Female	Dengue fever	Dengue without Warning Signs	Positive	2022-09-08	Positive	NS1+/IgM(NA)/PCR+	Positive	N/A	Positive	N/A		Positive	37.65	Negative	N/A	DV1	38.78	N/A	N/A	N/A	Yes	4	2022-09-04	No	2022-09-08	84	124	72	89	38.2	21	98	29.9	3	47.1	46.2	9.4	93	Grade I	0.980892	40	46
182	3	1	B1-D01-11142-EDT	Inpatient	3	21	Male	Dengue fever	Dengue without Warning Signs	Positive	2022-09-09	Positive	NS1+/IgM(NA)/PCR+	Positive	N/A	Positive	N/A		Positive	36.14	Negative	N/A						Yes	2	2022-09-07	No	2022-09-09		138	91	126	38.8	20	100	47.4	5.4	54	32	15.2	197	Grade 0	0.592593	65	42
183	3	1	B1-D01-21042-EDT	Outpatient	1	29	Male	Viral Fever	Dengue without Warning Signs	Positive	2022-09-09	Positive	NS1-/IgM-/PCR+	Negative	Negative	Negative	Positive	33.45	Positive	39.28	Negative	N/A	Negative	N/A	N/A	N/A	N/A	Yes	2	2022-09-07	No	2022-09-09		138	91	126	38.8	20	100	47.4	5.4	54	32	15.2	197	Grade 0	0.592593	65	42
184	3	1	B1-D01-21043-EDT	Outpatient	8	27	Male	Dengue fever	Dengue without Warning Signs	Positive	2022-09-09	Positive	NS1+/IgM(NA)/PCR+	Positive	N/A	Positive	N/A		Positive	35.93	Negative	N/A	DV2	N/A	36.01	N/A	N/A	Yes	8	2022-09-04	No	2022-09-12	67	117	79	66	37	16	99	49.1	3.4	60	28	16.1	185	Grade 0	0.466667	248	226
185	3	1	B1-D01-21044-EDT	Outpatient	5	21	Male	URTI	Dengue without Warning Signs	Negative	2022-09-09	Negative	NS1-/IgM(NA)/PCR-	Negative	N/A	Negative	Positive	31.85	Negative	N/A	Negative	N/A	-	-	-	-	-	Yes	6	2022-09-04	No	2022-09-10		106	112	60	37.4	16	100	38.5	4.6	35.3	59.5	12.7	186	Grade 0	1.68555	38	44
186	3	1	B1-D01-11143-EDT	Inpatient	3	36	Female	Viral Fever	Dengue without Warning Signs	Positive	2022-09-12	Positive	NS1-/IgM-/PCR+	Negative	Negative	Negative	Positive	36.3	Positive	38.21	Negative	N/A	Negative	N/A	N/A	N/A	N/A	Yes	3	2022-09-10	No	2022-09-13	49	91	59	83	37.9	20	99	31.9	5.4	26.7	60	9.2	103	Grade I	2.24719	15	N/A
187	3	1	B1-D01-11144-EDT	Inpatient	4	60	Female	Dengue fever	Dengue without Warning Signs	Positive	2022-09-12	Positive	NS1+/IgM(NA)/PCR+	Positive	N/A	Positive	N/A		Positive	37.89	Negative	N/A						Yes	10	2022-09-05	No	2022-09-15	55	140	86	79	37.5	17	99		8.6	52	37.9	13.5	10	Grade IV	0.728846	N/A	N/A
188	3	1	B1-D01-21045-EDT	Outpatient	2	37	Female	Dengue fever	Dengue without Warning Signs	Positive	2022-09-13	Positive	NS1+/IgM(NA)/PCR+	Positive	N/A	Positive	N/A		Positive	17.24	Negative	N/A	DV1	20.36	N/A	N/A	N/A	Yes	2	2022-09-11	No	2022-09-13		110	91	90	38	20	100	36.8	2.83	9.2	67.8	10.6	169	Grade 0	7.36957	15	17
189	3	1	B1-D01-21046-EDT	Outpatient	3	20	Male	Dengue fever	Dengue without Warning Signs	Positive	2022-09-13	Positive	NS1+/IgM(NA)/PCR+	Positive	N/A	Positive	N/A		Positive	23.12	Negative	N/A	DV1	20.52	N/A	N/A	N/A	Yes	9	2022-09-08	No	2022-09-17	73	108	60	69	37	16	98	42.8	1.3	28.4	65.6	14.8	108	Grade I	2.30986	150	203
190	3	1	B1-D01-21047-EDT	Outpatient	3	34	Male	Dengue fever	Dengue without Warning Signs	Positive	2022-09-13	Positive	NS1+/IgM(NA)/PCR+	Positive	N/A	Positive	N/A		Positive	22.12	Negative	N/A	DV1	22.08	N/A	N/A	N/A	Yes	7	2022-09-11	No	2022-09-18	85.2	127	83	84	38.2	17	99	36.8	2.27	19.4	65.6	11.5	95	Grade I	3.38144	41	35
191	3	1	B1-D01-21048-EDT	Outpatient	2	28	Male	Dengue fever	Dengue without Warning Signs	Positive	2022-09-13	Positive	NS1+/IgM-/PCR+	Positive	Negative	Positive	N/A		Positive	37.29	Negative	N/A	DV1	39.71	N/A	N/A	N/A	Yes	2	2022-09-11	No	2022-09-13		112	67	88	37	20	100	43.4	2.9	39.9	44.9	14.7	89	Grade I	1.12531	148	140
192	3	1	B1-D01-21049-EDT	Outpatient	6	54	Female	Dengue fever	Dengue without Warning Signs	Positive	2022-09-13	Positive	NS1+/IgM(NA)/PCR+	Positive	N/A	Positive	N/A		Positive	35.6	Negative		Negative	N/A	N/A	N/A	N/A	Yes	6	2022-09-07	No	2022-09-13	62	140	84	80	37.4	16	98	38.9	5.3	44.4	42.7	14.6	31	Grade III	0.961712	66	109
193	3	1	B1-D01-21050-EDT	Outpatient	3	17	Male	Dengue fever	Dengue with warning signs	Positive	2022-09-14	Positive	NS1+/IgM(NA)/PCR+	Positive	N/A	Positive	N/A		Positive	19.45	Negative	N/A	DV2	N/A	19.72	N/A	N/A	Yes	1	2022-09-13	No	2022-09-14		100	60	110	37.5	20	97	40.4	6.2	41.3	46.6	14.1	256	Grade 0	1.12833	26	21
194	3	1	B1-D01-11145-EDT	Inpatient	6	53	Female	Dengue fever	Dengue without Warning Signs	Positive	2022-09-14	Positive	NS1+/IgM(NA)/PCR+	Positive	N/A	Positive	N/A		Positive	38.5	Negative	N/A						Yes	8	2022-09-07	No	2022-09-15	80	110	91	90	38	20	100	40.5	11.9	64.8	24	13.1	70	Grade II	0.37037	N/A	N/A
195	3	1	B1-D01-11146-EDT	Inpatient	7	19	Female	Dengue fever	Dengue with warning signs	Positive	2022-09-14	Positive	NS1+/IgM(NA)/PCR+	Positive	N/A	Positive	N/A		Positive	36.57	Negative	N/A						Yes	6	2022-09-02	No	2022-09-08	73	108	60	69	37	16	98		6.6	47.5	39.1	10.2	63	Grade II	0.823158	N/A	N/A
196	3	1	B1-D01-21051-EDT	Outpatient	4	60	Male	Dengue fever	Dengue without Warning Signs	Positive	2022-09-15	Positive	NS1-/IgM+/PCR+	Negative	Positive	Positive	N/A		Positive	39.82	Negative	N/A						Yes	5	2022-09-11	No	2022-09-16	59	118	76	86	36.4	17	98		10.8	58.2	29.1	10.8	44	Grade III	0.5	275	N/A
197	3	1	B1-D01-21052-EDT	Outpatient	6	32	Male	Dengue fever	Dengue without Warning Signs	Positive	2022-09-15	Positive	NS1+/IgM(NA)/PCR+	Positive	N/A	Positive	N/A		Positive	18.87	Negative	N/A	DV1	21.09	N/A	N/A	N/A	Yes	6	2022-09-14	No	2022-09-20	64	91	52	99	38.3	17	96	39.1	3.9	14.3	76.8	12.8	251	Grade 0	5.37063	60	44
198	3	1	B1-D01-21053-EDT	Outpatient	5	22	Male	Dengue fever	Dengue without Warning Signs	Positive	2022-09-15	Positive	NS1+/IgM(NA)/PCR+	Positive	N/A	Positive	N/A		Positive	30.04	Negative	N/A	DV1 | DV2	32	34.8	N/A	N/A	Yes	5	2022-09-10	No	2022-09-15		115	85	115	39	20	99	42.4	4.6	35.8	51.4	13.6	94	Grade I	1.43575	94	N/A
199	3	1	B1-D01-21054-EDT	Outpatient	14	28	Female	Dengue fever	Dengue with warning signs	Positive	2022-09-15	Positive	NS1+/IgM(NA)/PCR+	Positive	N/A	Positive	N/A		Positive	38.07	Negative	N/A	DV1	38.64	N/A	N/A	N/A	Yes	14	2022-09-01	No	2022-09-15	48	127	91	55	36.4	16	95	32.5	10.5	51.9	35.6	10.4	75	Grade I	0.685934	218	350
200	3	1	B1-D01-11147-EDT	Inpatient	2	24	Male	Dengue fever	Dengue without Warning Signs	Positive	2022-09-15	Positive	NS1+/IgM(NA)/PCR+	Positive	N/A	Positive	N/A		Positive	13.96	Negative	N/A						Yes	2	2022-09-11	No	2022-09-13	60	105	54	68	37.8	17	99		6.4	10.6	72.4	13.2	173	Grade 0	6.83019	27	32
201	3	1	B1-D01-21055-EDT	Outpatient	1	38	Male	Dengue fever	Dengue with warning signs	Positive	2022-09-16	Positive	NS1+/IgM(NA)/PCR+	Positive	N/A	Positive	N/A		Positive	19.86	Negative	N/A	DV1	22.85	N/A	N/A	N/A	Yes	3	2022-09-13	No	2022-09-16		149	90	116	38	19	97	48.4	5.2	21.5	66.3	17	135	Grade I	3.08372	68	167
202	3	1	B1-D01-21056-EDT	Outpatient	3	20	Male	Dengue fever	Dengue without Warning Signs	Positive	2022-09-16	Positive	NS1+/IgM(NA)/PCR+	Positive	N/A	Positive	N/A		Positive	27.82	Negative	N/A	DV1	23.34	N/A	N/A	N/A	Yes	3	2022-09-13	No	2022-09-16		144	99	69	39	18	100	38.5	2.8	28.3	57.2	12.8	72	Grade II	2.0212	42	50
203	3	1	B1-D01-21057-EDT	Outpatient	4	40	Male	Dengue fever	Dengue without Warning Signs	Positive	2022-09-16	Positive	NS1+/IgM(NA)/PCR+	Positive	N/A	Positive	N/A		Positive	17.81	Negative	N/A						Yes	3	2022-09-13	No	2022-09-16									2.6	24	53.5	15.6	108	Grade I	2.22917	53	50
204	3	1	B1-D01-21058-EDT	Outpatient	7	34	Female	Dengue fever	Dengue without Warning Signs	Positive	2022-09-19	Positive	NS1+/IgM(NA)/PCR+	Positive	N/A	Positive	N/A		Positive	36.82	Negative	N/A						Yes	1	2022-08-31	No	2022-09-01									11.7	64.2	28	10	33	Grade III	0.436137	94	171
205	3	1	B1-D01-21059-EDT	Outpatient	5	27	Female	Dengue fever	Dengue without warning signs	Positive	2022-09-19	Positive	NS1-/IgM-/PCR+	Negative	Negative	Negative	Positive	35.02	Positive	25.36	Negative	N/A	DV2	N/A	25.42	N/A	N/A	Yes	6	2022-09-17	No	2022-09-23		118	65	66	37	20	97		20	97	27.1	8.3	58.8	Grade II	0.279381	31.2	8.1
206	3	1	B1-D01-21060-EDT	Outpatient	3	70	Male	Fever	Dengue without warning signs	Negative	2022-09-19	Negative	NS1-/IgM(NA)/PCR-	Negative	N/A	Negative	Positive	32.56	Negative	N/A	Negative	N/A	-	-	-	-	-	Yes	3	2022-09-16	No	2022-09-19	80	113	88	87	36.6	20	97		20	97	N/A	N/A	262	Grade 0		N/A	N/A
207	3	1	B1-D01-21061-EDT	Outpatient	4	24	Male	Dengue fever	Dengue without Warning Signs	Positive	2022-09-19	Positive	NS1+/IgM(NA)/PCR+	Positive	N/A	Positive	N/A		Positive	24.87	Negative	N/A						Yes	4	2022-09-11	No	2022-09-15		132	86	96	36	22	96		2.3	65.1	23.4	13.8	111	Grade I	0.359447	246	286
208	3	1	B1-D01-21062-EDT	Outpatient	2	23	Male	Dengue fever	Dengue without Warning Signs	Positive	2022-09-19	Positive	NS1+/IgM(NA)/PCR+	Positive	N/A	Positive	N/A		Positive	24.71	Negative	N/A	DV1	19.31	N/A	N/A	N/A	Yes	2	2022-09-17	No	2022-09-19		130	80	93	40	20	99	37	3.5	17.1	73.2	12.3	163	Grade 0	4.2807	19	N/A
209	3	1	B1-D01-21063-EDT	Outpatient	5	40	Female	Dengue fever	Dengue without Warning Signs	Positive	2022-09-20	Positive	NS1+/IgM(NA)/PCR-	Positive	N/A	Positive	N/A		Negative	N/A	Negative	N/A	-	-	-	-	-	Yes	6	2022-09-15	No	2022-09-21	67	106	78	75	36.6	17	99	41.6	3.3	62	24	13.5	110	Grade I	0.387097	326	318
210	3	1	B1-D01-21064-EDT	Outpatient	2	42	Female	Dengue fever	Dengue without Warning Signs	Positive	2022-09-20	Positive	NS1+/IgM(NA)/PCR+	Positive	N/A	Positive	N/A		Positive	17.68	Negative	N/A	DV1	18.86	N/A	N/A	N/A	Yes	2	2022-09-18	No	2022-09-20		100	70	93	38	20	100	29.9	4	6.3	84.6	9	206	Grade 0	13.4286	N/A	N/A
211	3	1	B1-D01-21065-EDT	Outpatient	1	31	Female	Dengue fever	Dengue without Warning Signs	Positive	2022-09-21	Positive	NS1+/IgM(NA)/PCR+	Positive	N/A	Positive	N/A		Positive	23.01	Negative	N/A	DV1	26.07	N/A	N/A	N/A	Yes	1	2022-09-20	No	2022-09-21		108	70	90	36.5	19	100	42.1	2.6	34.6	58.9	13.6	98	Grade 0	1.70231	67	N/A
212	3	1	B1-D01-21066-EDT	Outpatient	5	29	Male	Dengue fever	Dengue without Warning Signs	Positive	2022-09-21	Positive	NS1+/IgM(NA)/PCR+	Positive	N/A	Positive	N/A		Positive	17.76	Negative	N/A	DV1	17.74	N/A	N/A	N/A	Yes	0	2022-09-20	No	2022-09-20		117	66	107	40	20	99	34.3	4.3	7.5	85	11.7	193	Grade 0	11.3333	120	557
213	3	1	B1-D01-21067-EDT	Outpatient	7	20	Male	Dengue fever	Dengue without warning signs	Positive	2022-09-21	Positive	NS1-/IgM+/PCR+	Negative	Positive	Positive	Positive	13.22	Positive	23.23	Negative	N/A						Yes	7	2022-09-15	No	2022-09-22		122	77	107	37.2	20	99		3.3	30.7	59.5	14.1	121	Grade I	1.93811	92	123
214	3	1	B1-D01-21068-EDT	Outpatient	3	33	Male	Dengue fever	Dengue without Warning Signs	Positive	2022-09-21	Positive	NS1+/IgM(NA)/PCR+	Positive	N/A	Positive	N/A		Positive	37.7	Negative	N/A	DV1	41.66	N/A	N/A	N/A	Yes	4	2022-09-18	No	2022-09-22		131	92	116	37.5	18	98	45.1	6.9	56.9	34.9	15	138	Grade I	0.613357	N/A	N/A
215	3	1	B1-D01-21069-EDT	Outpatient	3	35	Male	Dengue fever	Dengue without warning signs	Positive	2022-09-21	Positive	NS1+/IgM(NA)/PCR+	Positive	N/A	Positive	N/A		Positive	39.16	Negative	N/A	Negative	N/A	N/A	N/A	N/A	Yes	3	2022-09-13	No	2022-09-16								38.3	5.4	43.8	47.1	11.8	53	Grade III	1.07534	N/A	N/A
216	3	1	B1-D01-21070-EDT	Outpatient	2	20	Female	Dengue fever	Dengue without Warning Signs	Positive	2022-09-22	Positive	NS1+/IgM(NA)/PCR+	Positive	N/A	Positive	N/A		Positive	19.23	Negative	N/A	DV1	21.99	N/A	N/A	N/A	Yes	2	2022-09-19	No	2022-09-21		104	79	105	37.5	20	98	33.7	1.6	40.8	50.3	11.4	72	Grade II	1.23284	36	61
217	3	1	B1-D01-21071-EDT	Outpatient	4	25	Female	Dengue fever	Dengue without Warning Signs	Positive	2022-09-22	Positive	NS1+/IgM(NA)/PCR+	Positive	N/A	Positive	N/A		Positive	35.14	Negative	N/A	DV1	37.14	N/A	N/A	N/A	Yes	4	2022-09-19	No	2022-09-23	45	114	70	64	36.1	17	99	38.4	15.8	69.3	16.2	12.4	38	Grade III	0.233766	259	235
218	3	1	B1-D01-21072-EDT	Outpatient	6	46	Male	Viral Fever	Dengue without warning signs	Positive	2022-09-22	Positive	NS1-/IgM(NA)/PCR+	Negative	N/A	Negative	N/A		Positive	38.7	Negative	N/A	Negative	N/A	N/A	N/A	N/A	Yes	6	2022-09-16	No	2022-09-22								43.8	5.8	52.1	37.1	14.3	129	Grade I	0.712092	N/A	N/A
219	3	1	B1-D01-11148-EDT	Inpatient	6	28	Male	Dengue fever	Dengue without Warning Signs	Positive	2022-09-23	Positive	NS1+/IgM(NA)/PCR+	Positive	N/A	Positive	N/A		Positive	32.08	Negative	N/A						Yes	5	2022-09-16	No	2022-09-21	59	127	78	47	36.8	17	98		2.7	48.2	38.3	16.1	71	Grade II	0.794606	N/A	N/A
220	3	1	B1-D01-11149-EDT	Inpatient	1	41	Male	Dengue fever	Dengue without Warning Signs	Positive	2022-09-23	Positive	NS1+/IgM+/PCR+	Positive	Positive	Positive	N/A		Positive	33.42	Negative	N/A	Negative	N/A	N/A	N/A	N/A	Yes	1	2022-09-23	No	2022-09-24	104.5	118	83	86	40	20	99	38.5	6.4	42.6	45.8	12.3	27	Grade III	1.07512	N/A	N/A
221	3	1	B1-D01-21073-EDT	Outpatient	2	30	Female	Suspected Dengue	Dengue negative	Negative	2022-09-23	Negative	NS1-/IgM(NA)/PCR-	Negative	N/A	Negative	N/A		Negative	N/A	Negative	N/A	-	-	-	-	-	Yes	5	2022-09-21	No	2022-09-26	70	102	50	109	36.6	18	98	36.2	7.8	20.1	80.2	12.1	260	Grade 0	3.99005	80	N/A
222	3	1	B1-D01-21074-EDT	Outpatient	5	33	Male	Dengue fever	Dengue without Warning Signs	Positive	2022-09-23	Positive	NS1+/IgM(NA)/PCR+	Positive	N/A	Positive	N/A		Positive	23.5	Negative	N/A						Yes	5	2022-09-18	No	2022-09-23	70	121	80	92	37	17	98		3.6	65.9	23.7	14.1	18	Grade IV	0.359636	N/A	N/A
223	3	1	B1-D01-21075-EDT	Outpatient	4	46	Female	Dengue fever	Dengue without Warning Signs	Positive	2022-09-23	Positive	NS1+/IgM(NA)/PCR+	Positive	N/A	Positive	N/A		Positive	18.63	Negative	N/A						Yes	1	2022-09-22	No	2022-09-23									N/A	N/A	N/A	N/A	200	Grade 0		N/A	N/A
224	3	1	B1-D01-21076-EDT	Outpatient	5	26	Male	Dengue fever	Dengue with warning signs	Positive	2022-09-23	Positive	NS1+/IgM(NA)/PCR+	Positive	N/A	Positive	N/A		Positive	24.75	Negative	N/A						Yes	8	2022-09-18	No	2022-09-26		110	76	105	38.5	20	97		6.7	5.4	87.9	12.3	200	Grade 0	16.2778	34	27
225	3	1	B1-D01-21077-EDT	Outpatient	7	18	Male	Dengue fever	Dengue without Warning Signs	Positive	2022-09-23	Positive	NS1+/IgM(NA)/PCR+	Positive	N/A	Positive	N/A		Positive	15.52	Negative	N/A						Yes	7	2022-09-21	No	2022-09-28	62	122	68	60	37	17	96		3.1	21.4	63.7	11.7	116	Grade I	2.97664	44	N/A
226	3	1	B1-D01-21078-EDT	Outpatient	1	21	Male	Dengue fever	Dengue without Warning Signs	Positive	2022-09-23	Positive	NS1+/IgM(NA)/PCR+	Positive	N/A	Positive	N/A		Positive	26.47	Negative	N/A						Yes	1	2022-09-22	No	2022-09-23		115	64	105	38	20	96		1.9	26.8	67.6	16.4	111	Grade I	2.52239	55	64
227	3	1	B1-D01-21079-EDT	Outpatient	1	39	Female	Acute Gastroenteritis	Dengue negative	Negative	2022-09-23	Negative	NS1-/IgM(NA)/PCR-	Negative	N/A	Negative	N/A		Negative	N/A	Negative	N/A	-	-	-	-	-	Yes	1	2022-09-22	No	2022-09-23								34.3	5.9	39.1	48.2	10.6	246	Grade 0	1.23274	N/A	N/A
228	3	1	B1-D01-21080-EDT	Outpatient	6	46	Male	Dengue fever	Dengue without Warning Signs	Positive	2022-09-26	Positive	NS1+/IgM(NA)/PCR+	Positive	N/A	Positive	N/A		Positive	32.04	Negative	N/A						Yes	6	2022-09-20	No	2022-09-26	75	158	109	68	36.5	17	96		3.9	30.3	56	15	75	Grade II	1.84818	103	N/A
229	3	1	B1-D01-21081-EDT	Outpatient	5	29	Male	Dengue fever	Dengue without Warning Signs	Positive	2022-09-26	Positive	NS1+/IgM(NA)/PCR+	Positive	N/A	Positive	N/A		Positive	15.82	Negative	N/A						Yes	7	2022-09-22	No	2022-09-29	50	101	69	64	37	17	96		3	36.6	54.4	13.8	89	Grade I	1.48634	134	222
230	3	1	B1-D01-21082-EDT	Outpatient	2	40	Male	Viral Fever	Dengue without warning signs	Positive	2022-09-26	Positive	NS1-/IgM(NA)/PCR+	Negative	N/A	Negative	Positive	32.21	Positive	38.64	Negative	N/A	Negative	N/A	N/A	N/A	N/A	Yes	4	2022-09-23	No	2022-09-27								53.4	14.1	24.5	63.5	17.5	212	Grade 0	2.59184	76	47
231	3	1	B1-D01-21083-EDT	Outpatient	4	29	Male	Suspected Dengue	Dengue without warning signs	Negative	2022-09-26	Negative	NS1-/IgM(NA)/PCR-	Negative	N/A	Negative	Positive	37.36	Negative	N/A	Negative	N/A	-	-	-	-	-	Yes	4	2022-09-22	No	2022-09-26		145	98	93	39	18	98	40.6	5	26.3	53	13.2	254	Grade 0	2.01521	59	36
232	3	1	B1-D01-21084-EDT	Outpatient	2	32	Male	Dengue fever	Dengue without Warning Signs	Positive	2022-09-26	Positive	NS1+/IgM(NA)/PCR+	Positive	N/A	Positive	N/A		Positive	23.86	Negative	N/A						Yes	2	2022-09-24	No	2022-09-26	67	107	63	68	36.7	20	99		1.6	37.4	56.2	13.1	159	Grade 0	1.50267	79	N/A
233	3	1	B1-D01-21085-EDT	Outpatient	1	22	Female	Fever	Dengue without warning signs	Negative	2022-09-26	Negative	NS1-/IgM(NA)/PCR-	Negative	N/A	Negative	N/A		Negative	N/A	Negative	N/A	-	-	-	-	-	Yes	1	2022-09-25	No	2022-09-26								35.9	8.7	27.3	64.4	11.3	417	Grade 0	2.35897	N/A	N/A
234	3	1	B1-D01-11150-EDT	Inpatient	1	26	Female	Dengue fever	Dengue without Warning Signs	Positive	2022-09-26	Positive	NS1+/IgM(NA)/PCR+	Positive	N/A	Positive	N/A		Positive	34.54	Negative	N/A						Yes	5	2022-09-16	No	2022-09-21	55	91	54	86	37	16	96		4.4	60.3	18.8	11.3	27	Grade III	0.311774	N/A	N/A
235	3	1	B1-D01-11151-EDT	Inpatient	10	3	Male	Presumed Enteric Fever	Dengue without warning signs	Negative	2022-09-27	Positive	NS1-/IgM-/PCR+	Negative	Negative	Negative	Positive	35.63	Positive	38.9	Negative	N/A	Negative	N/A	N/A	N/A	N/A	Yes	13	2022-09-13	No	2022-09-26	14	115	66	129	37.8	26	96	37.7	10.3	52.7	33.1	11.5	479	Grade 0	0.628083	52	N/A
236	3	1	B1-D01-21086-EDT	Outpatient	4	31	Male	Dengue fever	Severe Dengue	Positive	2022-09-27	Positive	NS1+/IgM(NA)/PCR+	Positive	N/A	Positive	N/A		Positive	33.82	Negative	N/A	DV2	-	39.79	-	-	Yes	4	2022-09-23	No	2022-09-27		100	69	101	34	20	NA	NA	NA	NA	NA	NA	340	Grade 0		350	689
237	3	1	B1-D01-21087-EDT	Outpatient	4	25	Female	Dengue fever	Dengue without Warning Signs	Positive	2022-09-27	Positive	NS1+/IgM(NA)/PCR+	Positive	N/A	Positive	N/A		Positive	23.13	Negative	N/A						Yes	5	2022-09-22	No	2022-09-27		105	72	106	39.5	20	99		2.6	24	66	13	51	Grade II	2.75	319	N/A
238	3	1	B1-D01-21088-EDT	Outpatient	5	16	Male	Dengue fever	Dengue without Warning Signs	Positive	2022-09-27	Positive	NS1+/IgM(NA)/PCR+	Positive	N/A	Positive	N/A		Positive	20.79	Negative	N/A						Yes	5	2022-09-22	No	2022-09-27	58	107	72	89	37	22	99		3.1	19	79.4	13.4	79	Grade I	4.17895	118	N/A
239	3	1	B1-D01-21089-EDT	Outpatient	2	18	Male	Dengue fever	Dengue without Warning Signs	Positive	2022-09-27	Positive	NS1+/IgM(NA)/PCR+	Positive	N/A	Positive	N/A		Positive	31.36	Negative	N/A						Yes	2	2022-09-25	No	2022-09-27		127	74	98	36	20	99		2.4	25.7	58.7	15.6	133	Grade I	2.28405	N/A	N/A
240	3	1	B1-D01-21090-EDT	Outpatient	6	27	Male	Dengue fever	Dengue without warning signs	Positive	2022-09-27	Positive	NS1+/IgM(NA)/PCR+	Positive	N/A	Positive	N/A		Positive	31.44	Negative	N/A						Yes	6	2022-09-21	No	2022-09-27	69.8	131	78	93	36.5	19			3.4	39.7	53	14.2	119	Grade I	1.33501	N/A	N/A
241	3	1	B1-D01-21091-EDT	Outpatient	2	36	Male	Dengue fever	Dengue without Warning Signs	Positive	2022-09-28	Positive	NS1+/IgM(NA)/PCR(NA)	Positive	N/A	Positive	N/A				Negative	N/A						Yes	2	2022-09-26	No	2022-09-28		127	76	118	38	20	100	49.2	6.2	11.2	71.5	16.2	139	Grade I	6.38393	62	32
242	3	1	B1-D01-21092-EDT	Outpatient	2	20	Male	Dengue fever	Dengue without Warning Signs	Positive	2022-09-28	Positive	NS1+/IgM(NA)/PCR(NA)	Positive	N/A	Positive	N/A				Negative	N/A						Yes	1	2022-09-26	No	2022-09-27								42.6	4.6	55.7	31.7	13.9	60	Grade II	0.56912	N/A	N/A
243	3	1	B1-D01-21093-EDT	Outpatient	3	20	Female	Dengue fever	Dengue without Warning Signs	Positive	2022-09-28	Positive	NS1+/IgM(NA)/PCR(NA)	Positive	N/A	Positive	N/A				Negative	N/A						Yes	3	2022-09-25	No	2022-09-28		107	78	115	36	20	99	23.6	4.9	21.6	71.7	6.7	250	Grade 0	3.31944	18	33
244	3	1	B1-D01-21094-EDT	Outpatient	7	23	Male	Dengue fever	Dengue with warning signs	Positive	2022-09-28	Positive	NS1+/IgM(NA)/PCR(NA)	Positive	N/A	Positive	N/A				Negative	N/A						Yes	2	2022-09-26	No	2022-09-28	37.5	115	78	86	37.5	16	98	42.7	7.4	32.4	51.4	13.6	251	Grade 0	1.58642	260	118
245	3	1	B1-D01-21095-EDT	Outpatient	4	19	Male	Dengue fever	Dengue without Warning Signs	Positive	2022-09-29	Positive	NS1+/IgM(NA)/PCR(NA)	Positive	N/A	Positive	N/A				Negative	N/A						Yes	4	2022-09-24	No	2022-09-28	60	105	70	75	38.8	20	99	45.3	2.2	38.1	57.3	15.1	55	Grade II	1.50394	34	73
246	3	1	B1-D01-21096-EDT	Outpatient	2	33	Male	Dengue fever	Dengue without Warning Signs	Positive	2022-09-29	Positive	NS1+/IgM(NA)/PCR(NA)	Positive	N/A	Positive	N/A				Negative	N/A						Yes	2	2022-09-27	No	2022-09-29	78	130	80	70	38.2	17	98	42.1	4.4	15.1	58.2	14	177	Grade 0	3.8543	31	31
247	3	1	B1-D01-11152-EDT	Inpatient	2	43	Male	Dengue fever	Dengue without Warning Signs	Positive	2022-09-29	Positive	NS1+/IgM(NA)/PCR+	Positive	N/A	Positive	N/A		Positive	35.88	Negative	N/A						Yes	3	2022-09-19	No	2022-09-22	80	122	86	84	36	17	96		3.4	50.6	32.4	12.5	16	Grade IV	0.640316	N/A	N/A
248	3	1	B1-D01-21097-EDT	Outpatient	4	24	Male	Dengue fever	Dengue without Warning Signs	Positive	2022-09-30	Positive	NS1+/IgM(NA)/PCR(NA)	Positive	N/A	Positive	N/A				Negative	N/A						Yes	7	2022-09-26	No	2022-10-03	75	131	81	91	38.5	17	98	42.4	6	12.9	71.3	13.5	198	Grade 0	5.52713	N/A	N/A
249	3	1	B1-D01-21098-EDT	Outpatient	5	17	Male	Dengue fever	Dengue without Warning Signs	Positive	2022-09-30	Positive	NS1+/IgM(NA)/PCR(NA)	Positive	N/A	Positive	N/A				Negative	N/A						Yes	6	2022-09-25	No	2022-10-01	62	118	75	93	36.8	20	100	44.3	2.8	60.4	18.8	14.8	98	Grade I	0.311258	359	411
250	3	1	B1-D01-21099-EDT	Outpatient	1	22	Female	Dengue fever	Dengue without Warning Signs	Positive	2022-09-30	Positive	NS1+/IgM(NA)/PCR(NA)	Positive	N/A	Positive	N/A				Negative	N/A						Yes	1	2022-09-29	No	2022-09-30		108	77	88	36.9	20	99	37.5	1.8	30.5	54.8	11.7	122	Grade I	1.79672	215	243
251	3	1	B1-D01-21100-EDT	Outpatient	1	36	Male	Dengue fever	Dengue without warning signs	Positive	30/09/2022	Positive	NS1+/IgM(NA)/PCR(NA)	Positive	N/A	Positive	N/A				Negative	N/A						Yes	1	2022-09-26	No	2022-09-27								54.6	2	36.8	46	18.2	93	Grade I	1.25	N/A	N/A
252	3	1	B1-D01-11153-EDT	Inpatient	14	7	Male	Pyrexia of Unknown origin	Dengue without warning signs	Negative	2022-10-01	Negative	NS1-/IgM-/PCR-	Negative	Negative	Negative	Positive	35.42	Negative	N/A	Negative	N/A	-	-	-	-	-	Yes	6	2022-09-26	No	2022-10-02	29	102	60	79	37.5	25	100	31.4	14.3	37.4	55.7	9.7	345	Grade 0	1.4893	37	38
253	3	1	B1-D01-21101-EDT	Outpatient	1	21	Male	Fever	Dengue negative	Negative	2022-10-03	Negative	NS1-/IgM(NA)/PCR-	Negative	N/A	Negative	N/A		Negative	N/A	Negative	N/A	-	-	-	-	-	Yes	1	2022-10-02	No	2022-10-03	62	107	67	84	36.1	19	84	47	7.5	38.5	48.9	15.8	240	Grade 0	1.27013	N/A	N/A
254	3	1	B1-D01-21102-EDT	Outpatient	1	25	Male	Fever	Dengue without warning signs	Negative	2022-10-03	Negative	NS1-/IgM(NA)/PCR-	Negative	N/A	Negative	Positive	38.49	Negative	N/A	Negative	N/A	-	-	-	-	-	Yes	3	2022-10-01	No	2022-10-04	70	139	75	96	36.5	18		39.3	5.6	28.2	60.4	13	288	Grade 0	2.14184	13	N/A
255	3	1	B1-D01-21103-EDT	Outpatient	2	43	Male	URTI	Dengue without warning signs	Negative	2022-10-03	Negative	NS1-/IgM(NA)/PCR-	Negative	N/A	Negative	Positive	34.39	Negative	N/A	Negative	N/A	-	-	-	-	-	Yes	2	2022-10-01	No	2022-10-03		120	91	113	36.5	20	96	42.9	9.1	21.1	62.2	13.9	325	Grade 0	2.94787	20	N/A
256	3	1	B1-D01-21104-EDT	Outpatient	5	48	Male	Dengue fever	Dengue without Warning Signs	Positive	2022-10-03	Positive	NS1+/IgM(NA)/PCR(NA)	Positive	N/A	Positive	N/A				Negative	N/A						Yes	6	2022-09-28	No	2022-10-04	73	123	76	73	36.7	17	99	35.9	16.5	61.8	24.3	11.4	66	Grade II	0.393204	89	95
257	3	1	B1-D01-21105-EDT	Outpatient	5	56	Male	Dengue fever	Dengue without warning signs	Positive	2022-10-04	Positive	NS1+/IgM(NA)/PCR(NA)	Positive	N/A	Positive	N/A				Negative	N/A						Yes	5	2022-10-01	No	2022-10-06	75.4	113	82	70	36	15	98	45.4	7.5	55	37.5	14.8	17	Grade IV	0.681818	578	513
258	3	1	B1-D01-21106-EDT	Outpatient	4	12	Male	Dengue fever	Dengue without warning signs	Positive	2022-10-04	Positive	NS1+/IgM(NA)/PCR(NA)	Positive	N/A	Positive	N/A				Negative	N/A						Yes	3	2022-10-01	No	2022-10-04	26	90	62	118	36.4	20	99	46.6	8.4	31.9	53.2	14.4	51	Grade II	1.66771	N/A	N/A
259	3	1	B1-D01-21107-EDT	Outpatient	8	21	Male	Dengue fever	Dengue without warning signs	Positive	2022-10-04	Positive	NS1-/IgM+/PCR(NA)	Negative	Positive	Positive	N/A				Negative	N/A						Yes	7	2022-09-27	No	2022-10-04	49	120	75	92	36.2	22	100	45	5.2	57.2	22.2	13.9	126	Grade I	0.388112	N/A	N/A
260	3	1	B1-D01-21108-EDT	Outpatient	1	28	Male	Viral Fever	Dengue without Warning Signs	Positive	2022-10-04	Positive	NS1-/IgM+/PCR+	Negative	Positive	Positive	N/A		Positive	23.48	Negative	N/A	DV1 | DV2	24.8	28.5	N/A	N/A	Yes	0	2022-10-04	No	2022-10-04	75	105	65	99	37.2	22	99	37.5	2.9	22.1	72.8	12.1	150	Grade 0	3.29412	N/A	N/A
261	3	1	B1-D01-21109-EDT	Outpatient	3	6	Male	Dengue fever	Dengue without Warning Signs	Positive	2022-10-04	Positive	NS1+/IgM(NA)/PCR+	Positive	N/A	Positive	N/A		Positive	32.32	Negative	N/A	DV1 | DV2	32.1	36.4	N/A	N/A	Yes	3	2022-10-01	No	2022-10-04	18	89	58	102	37	20	99	38	3.3	52.4	42.8	12.5	169	Grade 0	0.816794	N/A	N/A
262	3	1	B1-D01-21110-EDT	Outpatient	1	14	Male	Dengue fever	Dengue without warning signs	Positive	2022-10-04	Positive	NS1+/IgM(NA)/PCR(NA)	Positive	N/A	Positive	N/A				Negative	N/A						Yes	1	2022-09-30	No	2022-10-01	59.5	129	90	109	36.7	19	100	46.8	3.2	56.9	38.8	15.5	162	Grade 0	0.681898	N/A	N/A
263	3	1	B1-D01-11154-EDT	Inpatient	10	1	Male	Dengue fever	Dengue negative	Negative	2022-10-05	Negative	NS1-/IgM-/PCR-	Negative	Negative	Negative	Positive	23.71	Negative	N/A	Negative	N/A	-	-	-	-	-	Yes	10	2022-10-25	No	2022-11-04	9.5	113	80	113	37	24	99	29.5	8.5	72.2	15.9	9	73	Grade II	0.220222	21	47
264	3	1	B1-D01-11155-EDT	Inpatient	7	42	Female	Migraine	Dengue without warning signs	Negative	2022-10-05	Positive	NS1-/IgM-/PCR+	Negative	Negative	Negative	Positive	31.11	Positive	35.66	Negative	N/A						Yes	7	2022-09-28	No	2022-10-05	67	144	90	75	36.6	17	98		5.2	37	46.5	9.9	286	Grade 0	1.25676	N/A	N/A
265	3	1	B1-D01-21111-EDT	Outpatient	7	60	Female	Dengue fever	Dengue without Warning Signs	Positive	2022-10-05	Positive	NS1+/IgM(NA)/PCR(NA)	Positive	N/A	Positive	N/A				Negative	N/A						Yes	2	2022-10-03	No	2022-10-05	54	133	76	94	35.7	18	100	33	3.9	29	65.2	10.5	123	Grade I	2.24828	36	50
266	3	1	B1-D01-21112-EDT	Outpatient	3	37	Female	Dengue fever	Dengue without warning signs	Positive	2022-10-05	Positive	NS1-/IgM+/PCR+	Negative	Positive	Positive	Positive	32.43	Positive	31.62	Negative	N/A	DV1	38.07	N/A	N/A	N/A	Yes	3	2022-10-02	No	2022-10-05								34.6	4.5	60.4	28.1	11.3	76	Grade I	0.465232	N/A	N/A
267	3	1	B1-D01-21113-EDT	Outpatient	6	19	Female	Dengue fever	Dengue without Warning Signs	Positive	2022-10-06	Positive	NS1+/IgM(NA)/PCR(NA)	Positive	N/A	Positive	N/A				Negative	N/A						Yes	6	2022-09-30	No	2022-10-06	53	94	66	85	36.3	20	99	41.3	5.3	58.1	31.5	13.9	102	Grade I	0.542169	N/A	N/A
268	3	1	B1-D01-21114-EDT	Outpatient	3	33	Male	Dengue fever	Dengue without Warning Signs	Positive	2022-10-06	Positive	NS1+/IgM(NA)/PCR(NA)	Positive	N/A	Positive	N/A				Negative	N/A						Yes	5	2022-10-03	No	2022-10-08	74	110	80	78	36.6	16	96	42	6.1	15.7	70.6	13.8	148	Grade I	4.49682	36	28
269	3	1	B1-D01-21115-EDT	Outpatient	6	17	Male	Dengue fever	Dengue without Warning Signs	Positive	2022-10-06	Positive	NS1+/IgM(NA)/PCR(NA)	Positive	N/A	Positive	N/A				Negative	N/A						Yes	6	2022-09-30	No	2022-10-06		100	54	69	38.2	18	98	47.4	6.5	65.1	25.9	15.9	20	Grade IV	0.397849	362	445
270	3	1	B1-D01-21116-EDT	Outpatient	3	39	Male	Dengue fever	Dengue without Warning Signs	Positive	2022-10-06	Positive	NS1+/IgM(NA)/PCR(NA)	Positive	N/A	Positive	N/A				Negative	N/A						Yes	2	2022-10-04	No	2022-10-06		157	86	127	40	20	100	40.5	4.3	7.9	83.7	13.6	N/A	Grade IV	10.5949	N/A	N/A
271	3	1	B1-D01-11156-EDT	Inpatient	4	26	Male	Dengue fever	Dengue without Warning Signs	Positive	2022-10-06	Positive	NS1+/IgM(NA)/PCR+	Positive	N/A	Positive	N/A		Positive	32.14	Negative	N/A						Yes	7	2022-10-01	No	2022-10-08	96	117	69	80	36.9	18	96		4.4	14	82	13.5	22	Grade IV	5.85714	432	971
272	3	1	B1-D01-21117-EDT	Outpatient	1	40	Female	Dengue fever	Dengue without Warning Signs	Positive	2022-10-06	Positive	NS1+/IgM(NA)/PCR(NA)	Positive	N/A	Positive	N/A				Negative	N/A						Yes	1	2022-10-06	No	2022-10-07	52	97	59	82	37.6	18	98	37.9	2.1	31.6	49.7	12.2	160	Grade 0	1.57278	N/A	N/A
273	3	1	B1-D01-21118-EDT	Outpatient	5	30	Male	Dengue fever	Dengue without Warning Signs	Positive	2022-10-10	Positive	NS1+/IgM(NA)/PCR(NA)	Positive	N/A	Positive	N/A				Negative	N/A						Yes	1	2022-10-05	No	2022-10-06	100	101	60	65	37	17	65	42.3	6.1	46.3	43.8	13.9	59	Grade II	0.946004	132	319
274	3	1	B1-D01-11157-EDT	Inpatient	6	32	Male	Dengue fever	Dengue without Warning Signs	Positive	2022-10-10	Positive	NS1+/IgM(NA)/PCR+	Positive	N/A	Positive	N/A		Positive	33.99	Negative	N/A						Yes	6	2022-10-05	No	2022-10-11	60	150	80	88	38	17	98	47.7	4.1	28.4	58.5	15.2	174	Grade 0	2.05986	N/A	N/A
275	3	1	B1-D01-11158-EDT	Inpatient	6	24	Female	Dengue fever	Dengue without warning signs	Positive	2022-10-10	Positive	NS1-/IgM+/PCR+	Negative	Positive	Positive	N/A		Positive	36.09	Negative	N/A	DV1	38.42	N/A	N/A	N/A	Yes	10	2022-10-04	No	2022-10-14	80	133	74	94	36.4	29	97	29	12.7	27.6	64.1	9.1	21	Grade IV	2.32246	29	35
276	3	1	B1-D01-21119-EDT	Outpatient	4	4	Female	Fever	Dengue negative	Negative	2022-10-11	Negative	NS1-/IgM(NA)/PCR-	Negative	N/A	Negative	Positive	33.5	Negative	N/A	Negative	N/A	-	-	-	-	-	Yes	5	2022-10-07	No	2022-10-12								33.4	8.6	41	48	11	260	Grade 0	1.17073	N/A	N/A
277	3	1	B1-D01-21120-EDT	Outpatient	1	32	Male	Dengue fever	Dengue without warning signs	Positive	2022-10-11	Positive	NS1+/IgM(NA)/PCR(NA)	Positive	N/A	Positive	N/A				Negative	N/A						Yes	1	2022-10-10	No	2022-10-11	67	114	70	105	38	18	98	40.4	3.4	20.5	63.7	13.3	122	Grade I	3.10732	N/A	N/A
278	3	1	B1-D01-21121-EDT	Outpatient	3	10	Female	Dengue fever	Dengue without Warning Signs	Positive	2022-10-11	Positive	NS1+/IgM-/PCR(NA)	Positive	Negative	Positive	N/A				Negative	N/A						Yes	3	2022-10-07	No	2022-10-10	34	113	60	119	38.5	20	100	39	6.5	19.1	73.7	11.6	199	Grade 0	3.85864	36	46
279	3	1	B1-D01-21122-EDT	Outpatient	1	23	Male	Dengue fever	Dengue without Warning Signs	Positive	2022-10-11	Positive	NS1+/IgM(NA)/PCR(NA)	Positive	N/A	Positive	N/A				Negative	N/A						Yes	1	2022-10-07	No	2022-10-08	75	103	62	67	36.7	19	98	44.4	6.8	70	18.8	14.6	98	Grade I	0.268571	N/A	N/A
280	3	1	B1-D01-21123-EDT	Outpatient	2	26	Female	Fever	Dengue negative	Negative	2022-10-12	Negative	NS1-/IgM(NA)/PCR-	Negative	N/A	Negative	N/A		Negative	N/A	Negative	N/A	-	-	-	-	-	Yes	2	2022-10-10	No	2022-10-12								33.2	7.1	31.8	54.2	10.3	N/A	Grade 0	1.7044	N/A	N/A
281	3	1	B1-D01-21124-EDT	Outpatient	4	41	Male	Fever	Dengue negative	Negative	2022-10-12	Negative	NS1-/IgM(NA)/PCR-	Negative	N/A	Negative	N/A		Negative	N/A	Negative	N/A	-	-	-	-	-	Yes	4	2022-10-08	No	2022-10-12								43.5	5.4	47.6	41.6	13.6	254	Grade 0	0.87395	N/A	N/A
282	3	1	B1-D01-21125-EDT	Outpatient	6	40	Female	Dengue fever	Dengue without Warning Signs	Positive	2022-10-12	Positive	NS1+/IgM(NA)/PCR+	Positive	N/A	Positive	N/A		Positive	34.27	Negative	N/A	DV1 | DV2	30.8	34	N/A	N/A	Yes	8	2022-10-06	No	2022-10-14	80	128	103	96	37	17	99	47.9	7.7	48.4	36.8	15.8	19	Grade IV	0.760331	194	327
283	3	1	B1-D01-11159-EDT	Inpatient	6	33	Male	Dengue fever	Dengue without Warning Signs	Positive	2022-10-13	Positive	NS1+/IgM(NA)/PCR+	Positive	N/A	Positive	N/A		Positive	35.5	Negative	N/A						Yes	9	2022-10-05	No	2022-10-14	57	117	91	72	36.7	16	98		4.2	46.4	33.7	13.8	38	Grade III	0.726293	N/A	N/A
284	3	1	B1-D01-21126-EDT	Outpatient	1	20	Female	Fever	Dengue negative	Negative	2022-10-13	Negative	NS1-/IgM(NA)/PCR-	Negative	N/A	Negative	N/A		Negative	N/A	Negative	N/A	-	-	-	-	-	Yes	1	2022-10-12	No	2022-10-13	60	124	76	92	36.3	18	98	36.1	10.4	25.1	67.8	11.4	379	Grade 0	2.7012	N/A	N/A
285	3	1	B1-D01-21127-EDT	Outpatient	1	21	Male	Fever	Dengue negative	Negative	2022-10-13	Negative	NS1-/IgM(NA)/PCR-	Negative	N/A	Negative	N/A		Negative	N/A	Negative	N/A	-	-	-	-	-	Yes	1	2022-10-12	No	2022-10-13	60	106	71	59	37	18	99	42.8	4.2	30	57.2	14.7	161	Grade 0	1.90667	N/A	N/A
286	3	1	B1-D01-21128-EDT	Outpatient	3	27	Male	Fever	Dengue negative	Negative	2022-10-13	Negative	NS1-/IgM(NA)/PCR-	Negative	N/A	Negative	N/A		Negative	N/A	Negative	N/A	-	-	-	-	-	Yes	3	2022-10-10	No	2022-10-13								39.7	6.4	32.7	55.6	13	425	Grade 0	1.70031	N/A	N/A
287	3	1	B1-D01-21129-EDT	Outpatient	5	46	Female	Fever	Dengue negative	Negative	2022-10-13	Negative	NS1-/IgM(NA)/PCR-	Negative	N/A	Negative	N/A		Negative	N/A	Negative	N/A	-	-	-	-	-	Yes	5	2022-10-07	No	2022-10-12	81	128	98	95	36	18	99	35.3	7.4	30.3	59.4	10.9	364	Grade 0	1.9604	N/A	N/A
288	3	1	B1-D01-21130-EDT	Outpatient	2	23	Male	Fever	Dengue without warning signs	Negative	2022-10-13	Negative	NS1-/IgM(NA)/PCR-	Negative	N/A	Negative	Positive	34.47	Negative	N/A	Negative	N/A	-	-	-	-	-	Yes	2	2022-10-12	No	2022-10-14								44.3	5.2	21.4	58.4	14.9	203	Grade 0	2.72897	N/A	N/A
289	3	1	B1-D01-21131-EDT	Outpatient	1	22	Male	Fever	Dengue negative	Negative	2022-10-13	Negative	NS1-/IgM(NA)/PCR-	Negative	N/A	Negative	N/A		Negative	N/A	Negative	N/A	-	-	-	-	-	Yes	1	2022-10-09	No	2022-10-10	69.5	125	72	73	36.8	20	99	40.9	10	45	48	13.7	219	Grade 0	1.06667	N/A	N/A
290	3	1	B1-D01-21132-EDT	Outpatient	4	35	Male	Dengue fever	Dengue without Warning Signs	Positive	2022-10-13	Positive	NS1+/IgM(NA)/PCR(NA)	Positive	N/A	Positive	N/A				Negative	N/A						Yes	4	2022-10-07	No	2022-10-11	82	139	81	129	38.5	19	98	50.5	3.5	23.4	65	16.8	118	Grade I	2.77778	105	N/A
291	3	1	B1-D01-21133-EDT	Outpatient	4	22	Male	Viral Fever	Dengue without warning signs	Negative	2022-10-14	Negative	NS1-/IgM-/PCR-	Negative	Negative	Negative	Positive	36.03	Negative	N/A	Negative	N/A	-	-	-	-	-	Yes	5	2022-10-10	No	2022-10-15	65	121	81	119	36.8	15	96	45.8	8.4	21	65	15.2	149	Grade I	3.09524	54	31
292	3	1	B1-D01-21134-EDT	Outpatient	7	35	Female	Fever	Dengue without warning signs	Negative	2022-10-14	Negative	NS1-/IgM-/PCR-	Negative	Negative	Negative	Positive	36.16	Negative	N/A	Negative	N/A	-	-	-	-	-	Yes	7	2022-10-08	No	2022-10-15		105	63	73	36.2	15	99	38.6	5.6	24.1	63.6	11.8	262	Grade 0	2.639	29	27
293	3	1	B1-D01-21135-EDT	Outpatient	1	20	Male	Dengue fever	Dengue without Warning Signs	Positive	2022-10-14	Positive	NS1+/IgM(NA)/PCR(NA)	Positive	N/A	Positive	N/A				Negative	N/A						Yes	1	2022-10-13	No	2022-10-14		110	68	138	38.7	16	99	37.7	4.8	8.8	82.8	12.7	150	Grade I	9.40909	52	N/A
294	3	1	B1-D01-11160-EDT	Inpatient	6	42	Female	Dengue fever	Dengue without Warning Signs	Positive	2022-10-17	Positive	NS1+/IgM(NA)/PCR+	Positive	N/A	Positive	N/A		Positive	15.9	Negative	N/A						Yes	6	2022-10-15	No	2022-10-21	69	110	78	115	38	20	99		3.5	17	75.5	9.6	131	Grade II	4.44118	N/A	N/A
295	3	1	B1-D01-11161-EDT	Inpatient	5	17	Male	Dengue fever	Dengue with warning signs	Positive	2022-10-17	Positive	NS1+/IgM(NA)/PCR+	Positive	N/A	Positive	N/A		Positive	35.07	Negative	N/A						Yes	7	2022-10-10	No	2022-10-17	45	110	68	58	36	16	98	41	5.7	54.6	29.8	13.6	38	Grade III	0.545788	223	N/A
296	3	1	B1-D01-21136-EDT	Outpatient	1	26	Female	Fever	Dengue negative	Negative	2022-10-17	Negative	NS1-/IgM(NA)/PCR-	Negative	N/A	Negative	N/A		Negative	N/A	Negative	N/A	-	-	-	-	-	Yes	1	2022-10-14	No	2022-10-15	81	108	89	89	37.1	18	98	33.1	6.1	18.1	65.4	11	222	Grade 0	3.61326	N/A	N/A
297	3	1	B1-D01-21137-EDT	Outpatient	1	48	Male	Fever	Dengue negative	Negative	2022-10-17	Negative	NS1-/IgM(NA)/PCR-	Negative	N/A	Negative	N/A		Negative	N/A	Negative	N/A	-	-	-	-	-	Yes	1	2022-10-17	No	2022-10-18	83	128	78	78	37.3	19	98	45.2	9.1	33.2	57.3	15.5	279	Grade 0	1.7259	N/A	N/A
298	3	1	B1-D01-21138-EDT	Outpatient	1	21	Female	Fever	Dengue without warning signs	Negative	2022-10-17	Positive	NS1-/IgM(NA)/PCR+	Negative	N/A	Negative	N/A		Positive	26.16	Negative	N/A	DV1 | DV2	28.9	33.3	N/A	N/A	Yes	1	2022-10-16	No	2022-10-17	59	110	72	78	37	20	98	33.7	2.9	30.8	53.5	10.2	146	Grade I	1.73701	N/A	N/A
299	3	1	B1-D01-21139-EDT	Outpatient	1	33	Male	Fever	Dengue negative	Negative	2022-10-18	Negative	NS1-/IgM(NA)/PCR-	Negative	N/A	Negative	N/A		Negative	N/A	Negative	N/A	-	-	-	-	-	Yes	1	2022-10-18	No	2022-10-19	88	117	82	105	36.8	20	98	43.6	5.2	31.9	50.6	15.3	180	Grade 0	1.58621	N/A	N/A
300	3	1	B1-D01-21140-EDT	Outpatient	2	30	Male	Dengue fever	Dengue without Warning Signs	Positive	2022-10-18	Positive	NS1+/IgM(NA)/PCR(NA)	Positive	N/A	Positive	N/A				Negative	N/A						Yes	2	2022-10-15	No	2022-10-17	56.5	111	84	95	37.1	18	98	45.7	2.5	44.9	37.7	16.1	105	Grade I	0.839644	N/A	N/A
301	3	1	B1-D01-21141-EDT	Outpatient	1	18	Male	Fever	Dengue negative	Negative	2022-10-18	Negative	NS1-/IgM(NA)/PCR-	Negative	N/A	Negative	N/A		Negative	N/A	Negative	N/A	-	-	-	-	-	Yes	1	2022-10-15	No	2022-10-16	67	131	88	90	36	18	90	40.1	7.3	39.5	49.9	12.2	301	Grade 0	1.26329	N/A	N/A
302	3	1	B1-D01-21142-EDT	Outpatient	2	30	Male	Fever	Dengue without warning signs	Negative	2022-10-18	Positive	NS1-/IgM(NA)/PCR+	Negative	N/A	Negative	N/A		Positive	39.68	Negative	N/A	Negative	N/A	N/A	N/A	N/A	Yes	2	2022-10-16	No	2022-10-18	95	127	87	89	36.3	18	98	43.4	8.6	14.4	77.6	15.2	249	Grade 0	5.38889	N/A	N/A
303	3	1	B1-D01-21143-EDT	Outpatient	1	42	Male	Fever	Dengue negative	Negative	2022-10-19	Negative	NS1-/IgM(NA)/PCR-	Negative	N/A	Negative	N/A		Negative	N/A	Negative	N/A	-	-	-	-	-	Yes	1	2022-10-19	No	2022-10-20	58	140	95	109	37	22	99	43.4	6.4	43.1	44.1	13.8	301	Grade 0	1.0232	N/A	N/A
304	3	1	B1-D01-21144-EDT	Outpatient	1	25	Male	Fever	Dengue negative	Negative	20/10/2022	Negative	NS1-/IgM(NA)/PCR-	Negative	N/A	Negative	Positive	32.11	Negative	N/A	Negative	N/A	-	-	-	-	-	Yes	1	2022-10-18	No	2022-10-19	49	98	68		37	20	100	44	5.3	21.9	67.4	14.8	125	Grade I	3.07763	N/A	N/A
305	3	1	B1-D01-21145-EDT	Outpatient	1	51	Male	Fever	Dengue negative	Negative	22/10/2022	Negative	NS1-/IgM(NA)/PCR-	Negative	N/A	Negative	N/A		Negative	N/A	Negative	N/A	-	-	-	-	-	Yes	1	2022-10-21	No	2022-10-22								41.5	7.1	25.8	63.9	14.4	311	Grade 0	2.47674	N/A	N/A
306	3	1	B1-D01-21146-EDT	Outpatient	2	50	Female	Fever	Dengue without warning signs	Negative	24/10/2022	Positive	NS1-/IgM-/PCR+	Negative	Negative	Negative	N/A		Positive	39.62	Negative	N/A	Negative	N/A	N/A	N/A	N/A	Yes	2	2022-10-22	No	2022-10-24								34.2	8.6	27.5	65.3	11.2	172	Grade 0	2.37455	N/A	N/A
307	3	1	B1-D01-21147-EDT	Outpatient	3	21	Female	Fever	Dengue negative	Negative	25/10/2022	Negative	NS1-/IgM(NA)/PCR-	Negative	N/A	Negative	N/A		Negative	N/A	Negative	N/A	-	-	-	-	-	Yes	3	2022-10-23	No	2022-10-26	44	131	82	114	36.9	20		34.8	9.4	6.6	84.3	10.4	231	Grade 0	12.7727	N/A	N/A
308	3	1	B1-D01-21148-EDT	Outpatient	6	32	Male	Fever	Dengue negative	Negative	26/10/2022	Negative	NS1-/IgM(NA)/PCR-	Negative	N/A	Negative	N/A		Negative	N/A	Negative	N/A	-	-	-	-	-	Yes	6	2022-10-20	No	2022-10-26	76	106	79	92	36	20	100	38.7	6.8	19.9	73.3	12.9	272	Grade 0	3.68342	N/A	N/A
309	3	1	B1-D01-21149-EDT	Outpatient	5	20	Female	Dengue fever	Dengue without warning signs	Positive	27/10/2022	Positive	NS1+/IgM(NA)/PCR(NA)	Positive	N/A	Positive	N/A				Negative	N/A						Yes	5	2022-10-22	No	2022-10-27								35.2	2.6	17.8	74.5	11.7	184	Grade 0	4.18539	N/A	N/A
310	3	1	B1-D01-21150-EDT	Outpatient	2	21	Female	Dengue fever	Dengue without warning signs	Positive	31/10/2022	Positive	NS1+/IgM(NA)/PCR(NA)	Positive	N/A	Positive	N/A				Negative	N/A						Yes	2	2022-10-29	No	2022-10-31	49	114	88	121	36.7	18	98	35.2	4.7	15	76.3	10.7	229	Grade 0	5.08667	N/A	N/A
311	3	1	B1-D01-11162-EDT	Inpatient	3	25	Female	Dengue fever	Dengue without Warning Signs	Positive	2022-11-01	Positive	NS1+/IgM(NA)/PCR+	Positive	N/A	Positive	N/A		Positive	25.97	Negative	N/A	DV1	29.77	N/A	N/A	N/A	Yes	5	2022-10-28	No	2022-11-02	44	111	74	66	37	17	100	35.5	2.7	48.5	43.8	11.5	112	Grade II	0.903093	N/A	N/A
312	3	1	B1-D01-21151-EDT	Outpatient	1	31	Male	Dengue fever	Dengue without Warning Signs	Positive	2022-11-04	Positive	NS1+/IgM(NA)/PCR(NA)	Positive	N/A	Positive	N/A				Negative	N/A						Yes	1	2022-11-04	No	2022-11-05								54.9	9.6	33.8	52.7	18.4	290	Grade 0	1.55917	N/A	N/A
313	3	1	B1-D01-21152-EDT	Outpatient	1	52	Male	Fever	Dengue negative	Negative	2023-01-13	Negative	NS1-/IgM(NA)/PCR-	Negative	N/A	Negative	Positive	23.14	Negative	N/A	Negative	N/A	-	-	-	-	-	Yes	2	2023-01-11	No	2023-01-13								40	8.9	28.7	56.6	12.9	84	Grade I	1.97213	N/A	N/A
314	3	1	B1-D01-21153-EDT	Outpatient	1	14	Male	Fever	Dengue without warning signs	Negative	15/02/2023	Positive	NS1-/IgM(NA)/PCR+	Negative	N/A	Negative	N/A		Positive	37.24	Negative	N/A	Negative	N/A	N/A	N/A	N/A	Yes	1	2023-02-06	No	2023-02-07								42.5	6.1	19.9	65.2	14	261	Grade 0	3.27638	N/A	N/A
315	3	1	B1-D01-21154-EDT	Outpatient	15	19	Male	Fever	Dengue negative	Negative	15/02/2023	Negative	NS1-/IgM(NA)/PCR-	Negative	N/A	Negative	N/A		Negative	N/A	Negative	N/A	-	-	-	-	-	Yes	14	2023-02-01	No	2023-02-15	69	124	73	123	38	20	96	41.7	5.4	11.8	73.2	14.2	201	Grade 0	6.20339	N/A	N/A
316	3	1	B1-D01-21155-EDT	Outpatient	3	47	Male	NA	Dengue negative	Negative	23/02/2023	Negative	NS1-/IgM(NA)/PCR-	Negative	N/A	Negative	N/A		Negative	N/A	Negative	N/A	-	-	-	-	-		0											43	17.6	17.8	72.3	13.9	282	Grade 0	4.0618	N/A	N/A
317	3	1	B1-D01-21156-EDT	Outpatient	3	12	Female	NA	Dengue negative	Negative	23/02/2023	Negative	NS1-/IgM(NA)/PCR-	Negative	N/A	Negative	N/A		Negative	N/A	Negative	N/A	-	-	-	-	-		0											33.6	12.7	6.9	83.7	10.9	317	Grade 0	12.1304	N/A	N/A
318	3	1	B1-D01-11163-EDT	Inpatient	10	26	Male	Dengue fever	Dengue without warning signs	Negative	2023-03-10	Negative	NS1-/IgM(NA)/PCR-	Negative	N/A	Negative	Positive	34.08	Negative	N/A	Negative	N/A	-	-	-	-	-	Yes	12	2023-02-28	No	2023-03-12	65	131	77	67	37	17	97	42.9	16.7	9.6	82.5	14.5	318	Grade 0	8.59375	24	29
319	4	1	B1-D01-11164-EDT	Inpatient		30	Male	Dengue fever	Dengue with warning signs	Positive	2023-06-06	Positive	NS1+/IgM(NA)/PCR(NA)	Positive	N/A	Positive	N/A											Yes	7	2023-06-01	No	2023-06-08	60	123	86	76	36.8	16	99	37.7	2.6	33.7	47.7	11.5	95	Grade I	1.41543	423	251
320	4	1	B1-D01-21157-EDT	Outpatient		23	Female	NA	Dengue negative	Negative	20/06/2023	Negative	NS1-/IgM(NA)/PCR(NA)	Negative	N/A	Negative	N/A																												276	Grade 0
321	4	1	B1-D01-21158-EDT	Outpatient		33	Male	NA	Dengue negative	Negative	27/06/2023	Negative	NS1-/IgM(NA)/PCR(NA)	Negative	N/A	Negative	N/A											Yes	1	2023-06-24	No	2023-06-25	60	122	81	75	36	22	99	43.8	4.8	33.3	50.1	15.2	147	Grade I	1.5045	N/A	N/A
322	4	1	B1-D01-21159-EDT	Outpatient		25	Female	Dengue fever	Dengue without warning signs	Positive	2023-11-07	Positive	NS1-/IgM+/PCR(NA)	Negative	Positive	Positive	N/A											Yes	1	2023-07-09	No	2023-07-10	56	120	90	68	36.5	16	98	36.5	12.8	19.6	73.9	11.1	196	Grade 0	3.77041	21	29
323	4	1	B1-D01-11165-EDT	Inpatient		47	Male	NA	Dengue negative	Negative	25/07/2023	Negative	NS1-/IgM-/PCR(NA)	Negative	Negative	Negative	N/A											Yes	6	2023-07-20	No	2023-07-26	94	102	69	66	37	17	99	39.1	9.8	34	55	13.6	204	Grade 0	1.61765	36	35
324	4	1	B1-D01-21160-EDT	Outpatient		33	Female	NA	Dengue negative	Negative	2023-02-08	Negative	NS1-/IgM(NA)/PCR(NA)	Negative	N/A	Negative	N/A											Yes	2	2023-07-30	No	2023-08-01								38	8.8	20.9	70.5	12.5	201	Grade 0	3.37321	N/A	N/A
325	4	1	B1-D01-21161-EDT	Outpatient		23	Male	NA	Dengue negative	Negative	18/08/2023	Negative	NS1-/IgM(NA)/PCR(NA)	Negative	N/A	Negative	N/A											Yes	2	2023-08-17	No	2023-08-19	69	116	82	98	38	22	99	41	3.6	9.2	79	14	93	Grade I	8.58696	14	N/A
326	4	1	B1-D01-11167-EDT	Inpatient		28	Male	Dengue fever	Dengue without warning signs	Positive	22/08/2023	Positive	NS1+/IgM(NA)/PCR(NA)	Positive	N/A	Positive	N/A											Yes	6	2023-08-14	No	2023-08-20	85	107	76	86	37.2	20	97	43.1	5.7	13.1	79.3	13.5	209	Grade 0	6.05344	N/A	N/A
327	4	1	B1-D01-21162-EDT	Outpatient		40	Male	Dengue fever	Dengue without Warning Signs	Positive	22/08/2023	Positive	NS1+/IgM(NA)/PCR(NA)	Positive	N/A	Positive	N/A																												93	Grade I
328	4	1	B1-D01-11168-EDT	Inpatient		26	Male	Dengue fever	Dengue without Warning Signs	Positive	23/08/2023	Positive	NS1+/IgM(NA)/PCR(NA)	Positive	N/A	Positive	N/A											Yes	10	2023-08-16	No	2023-08-26	80	129	70	119	37.7	20	99	45.2	5.3	22.6	57.5	15	199	Grade 0	2.54425	65	85
329	4	1	B1-D01-21163-EDT	Outpatient		23	Female	Dengue fever	Dengue without warning signs	Positive	31/08/2023	Positive	NS1-/IgM+/PCR(NA)	Negative	Positive	Positive	N/A											Yes	4	2023-08-24	No	2023-08-28	38	94	66	94	36.8	20	97	39.2	3.9	36.1	48.3	13	240	Grade 0	1.33795	N/A	N/A
330	4	1	B1-D01-21164-EDT	Outpatient		35	Male	NA	Dengue negative	Negative	31/08/2023	Negative	NS1-/IgM(NA)/PCR(NA)	Negative	N/A	Negative	N/A											Yes	4	2023-08-27	No	2023-08-31	70	134	81	89	37.4	20	99.9	39.8	7.4	22.2	65.5	13.7	333	Grade 0	2.95045	N/A	N/A
331	4	1	B1-D01-11169-EDT	Inpatient		41	Male	Dengue fever	Dengue without Warning Signs	Positive	2023-01-09	Positive	NS1+/IgM(NA)/PCR(NA)	Positive	N/A	Positive	N/A											Yes	5	2023-08-29	No	2023-09-03	66	106	61	123	38	20	98	43.5	6.5	6	82.7	14.4	169	Grade 0	13.7833	197	285
332	4	1	B1-D01-11170-EDT	Inpatient		23	Female	Dengue fever	Dengue without Warning Signs	Positive	2023-01-09	Positive	NS1+/IgM(NA)/PCR(NA)	Positive	N/A	Positive	N/A											Yes	6	2023-08-27	No	2023-09-02	40	85	55	84	32.2	18	96	32.8	1.2	47.4	38.8	10.3	74	Grade II	0.818565	N/A	N/A
333	4	1	B1-D01-11171-EDT	Inpatient		15	Female	NA	Dengue negative	Negative	2023-04-09	Negative	NS1-/IgM-/PCR(NA)	Negative	Negative	Negative	N/A											Yes	7	2023-09-01	No	2023-09-08	52	115	91	114	37	22	98	32.8	10	13	79	10.1	265	Grade 0	6.07692	25	31
334	4	1	B1-D01-11172-EDT	Inpatient		24	Female	Dengue fever	Dengue without Warning Signs	Positive	2023-04-09	Positive	NS1+/IgM(NA)/PCR(NA)	Positive	N/A	Positive	N/A											Yes	5	2023-08-30	No	2023-09-04	59	103	66	78	36.8	16	99	28.5	4	15.9	77.4	9.5	165	Grade 0	4.86792	N/A	N/A
335	4	1	B1-D01-11173-EDT	Inpatient		34	Female	Dengue fever	Dengue without warning signs	Positive	2023-06-09	Positive	NS1+/IgM(NA)/PCR(NA)	Positive	N/A	Positive	N/A											Yes	14	2023-08-25	No	2023-09-08	70	121	82	78	37	16	98	39.4	2.1	30.8	61.7	12.6	171	Grade 0	2.00325	N/A	N/A
336	4	1	B1-D01-21165-EDT	Outpatient		25	Female	Dengue fever	Dengue without Warning Signs	Positive	2023-06-09	Positive	NS1+/IgM(NA)/PCR(NA)	Positive	N/A	Positive	N/A											Yes	1	2023-09-02	No	2023-09-03	47	107	70	91	36.4	20	99		2.2	45.4	44.9	10.5	132	Grade I	0.988987	974	1419
337	4	1	B1-D01-11174-EDT	Inpatient		23	Male	Dengue fever	Dengue without warning signs	Positive	2023-11-09	Positive	NS1+/IgM(NA)/PCR(NA)	Positive	N/A	Positive	N/A											Yes	4	2023-09-05	No	2023-09-09	60	110	64	92	36	17	92	44.7	1.4	28.5	59.8	14.9	96	Grade I	2.09825	32	112
338	4	1	B1-D01-11175-EDT	Inpatient		18	Male	Dengue fever	Dengue without warning signs	Positive	13/09/2023	Positive	NS1+/IgM(NA)/PCR(NA)	Positive	N/A	Positive	N/A											Yes	10	2023-09-04	No	2023-09-14	65	109	78	51	36.8	26	99	38.9	4.3	63.4	24.4	13.1	84	Grade I	0.384858	83	87
339	4	1	B1-D01-11176-EDT	Inpatient		29	Male	Dengue fever	Dengue without warning signs	Positive	13/09/2023	Positive	NS1+/IgM(NA)/PCR(NA)	Positive	N/A	Positive	N/A											Yes	4	2023-09-09	No	2023-09-13	71	128	78	96	37.5	16	96	34.8	4.5	10.3	80.5	11.7	115	Grade I	7.81553	77	67
340	4	1	B1-D01-21166-EDT	Outpatient		20	Female	Dengue fever	Dengue without Warning Signs	Positive	19/09/2023	Positive	NS1+/IgM(NA)/PCR(NA)	Positive	N/A	Positive	N/A											Yes	10	2023-09-16	No	2023-09-26	45	111	70	88	37.8	18	98	38.2	1.6	21	70.8	13.4	113	Grade I	3.37143	N/A	N/A
341	4	1	B1-D01-11177-EDT	Inpatient		42	Male	Dengue fever	Dengue without Warning Signs	Positive	26/09/2023	Positive	NS1+/IgM(NA)/PCR(NA)	Positive	N/A	Positive	N/A											Yes	2	2023-09-25	No	2023-09-27	70	109	58	93	37.8	18	96	43.3	8.8	6.5	89.3	14.9	179	Grade 0	13.7385	77	101
342	4	1	B1-D01-11178-EDT	Inpatient		42	Male	Dengue fever	Dengue without warning signs	Positive	26/09/2023	Positive	NS1+/IgM(NA)/PCR(NA)	Positive	N/A	Positive	N/A											Yes	4	2023-09-22	No	2023-09-26	85	114	67	89	36.8	17	100	40.2	6.8	6.7	84	13.1	95	Grade I	12.5373	51	64
343	4	1	B1-D01-11179-EDT	Inpatient		18	Female	Dengue fever	Dengue without warning signs	Positive	2023-11-10	Positive	NS1+/IgM(NA)/PCR(NA)	Positive	N/A	Positive	N/A											No					45	120	81	70	36	18	97	33.3	3.8	10.8	84.7	11	228	Grade 0	7.84259	14	N/A
344	4	1	B1-D01-21167-EDT	Outpatient		18	Male	Dengue fever	Dengue with warning signs	Positive	16/10/2023	Positive	NS1+/IgM(NA)/PCR(NA)	Positive	N/A	Positive	N/A											Yes	7	2023-10-10	No	2023-10-17	62.5	114	75	100	36	18	98	38.3	3.4	29.9	63.2	13.1	207	Grade 0	2.11371	N/A	N/A
345	4	1	B1-D01-11180-EDT	Inpatient		45	Male	Dengue fever	Dengue with warning signs	Positive	17/10/2023	Positive	NS1+/IgM(NA)/PCR(NA)	Positive	N/A	Positive	N/A											Yes	5	2023-10-11	No	2023-10-16	89.5	133	81	90	36.2	18	96	40.2	5.7	66.8	17.7	14.1	14	Grade IV	0.26497	59	157
346	4	1	B1-D01-21168-EDT	Outpatient		33	Male	Dengue fever	Dengue with warning signs	Negative	19/10/2023	Negative	NS1-/IgM(NA)/PCR(NA)	Negative	N/A	Negative	N/A											Yes	4	2023-10-15	No	2023-10-19	64	124	76	100	37	20	99	40.4	4	21.4	65.9	13.8	152	Grade 0	3.07944	N/A	N/A
347	4	1	B1-D01-11181-EDT	Inpatient		20	Male	Dengue fever	Dengue without Warning Signs	Positive	14/11/2023	Positive	NS1+/IgM(NA)/PCR(NA)	Positive	N/A	Positive	N/A											Yes	5	2023-11-11	No	2023-11-16	67	120	54	107	37.7	18	97	42.7	5.1	82	9.3	14.1	134	Grade I	0.113415	25	40
348	4	1	B1-D01-11182-EDT	Inpatient		33	Male	Dengue fever	Dengue without warning signs	Positive	20/11/2023	Positive	NS1+/IgM-/PCR(NA)	Positive	Negative	Positive	N/A											Yes	9	2023-11-11	No	2023-11-20	90	147	92	92	36.8	16	99	51.6	2.9	22.8	68.5	15.8	50	Grade III	3.00439	21	33
349	4	1	B1-D01-11183-EDT	Inpatient		55	Female	Dengue fever	Dengue without Warning Signs	Positive	20/11/2023	Positive	NS1+/IgM(NA)/PCR(NA)	Positive	N/A	Positive	N/A											Yes	10	2023-11-15	No	2023-11-25	44.6	107	64	74	36.5	17	94	32	0.8	44.7	20.7	10.1	65	Grade II	0.463087	N/A	N/A
* confirmed by Metagenomics
[truncated: 28 more columns]

## Sheet: SheetB
		Samples with other diagnosis (NS1-/IgM-/IgM NA)
S#	IDs	Symptoms(s)		NS1	IgM	Cq	PCR
1	B1-D01-21001-EDT	Acute Viral fever	viral fever	Negative	Negative	21.76	Positive	DV1	22.81	N/A	N/A	N/A
2	B1-D01-21017-EDT	Viral fever	viral fever	Negative	N/A	22.51	Positive	DV1	21.67	N/A	N/A	N/A
3	B1-D01-21018-EDT	Dengue fever	viral fever	Negative	Negative	38.4	Positive	DV1	37.14	N/A	N/A	N/A
4	B1-D01-21025-EDT	Dengue like illness (FELTP-F1)	viral fever	Negative	N/A	20.3	Positive	DV2	N/A	21.63	N/A	N/A
5	B1-D01-21026-EDT	Dengue like illness (FELTP-F2)	viral fever	Negative	N/A	39.74	Positive	DV1	39.78	N/A	N/A	N/A
6	B1-D01-21027-EDT	Dengue like illness (FELTP-F3)	viral fever	Negative	N/A	26.91	Positive	DV1	37.67	N/A	N/A	N/A
7	B1-D01-11048-EDT	Tonsillitis/Menorrhagia	other	Negative	N/A	38.39	Positive	Negative	N/A	N/A	N/A	N/A
8	B1-D01-21024-EDT	Fever in Wilson disease/UTI?	other	Negative	N/A	37.83	Positive	DV1	38.61	N/A	N/A	N/A
9	B1-D01-21028-EDT	Suspected Zika virus infection (FELTP-F6)	viral fever	Negative	N/A	39.35	Positive	DV1	38.9	N/A	N/A	N/A
10	B1-D01-21029-EDT	Acute Gastroenteritis	enteric fever	Negative	N/A	23.58	Positive	DV1	23.6	N/A	N/A	N/A
11	B1-D01-11072-EDT	NMDA Encephalitis/ Metabolic acidosis/ Hypercalcemia/ AKI/ Anemia	other	Negative	Negative	26.06	Positive	DV2	N/A	26.15	N/A	N/A
12	B1-D01-11075-EDT	Pancytopenia secondary to B12, Folate and Iron deficiency	other	Negative	Negative	33.14	Positive	DV1	33.67	N/A	N/A	N/A
13	B1-D01-11076-EDT	Viral Fever/ ? Drug Rash vs Steven Jhonson	viral fever	Negative	Negative	22.12	Positive
14	B1-D01-11077-EDT	Viral fever/thrombocytopenia with negative Dengue	viral fever	Negative	Negative	33.85	Positive
15	B1-D01-11078-EDT	Febrile Drug reaction to venofer	other	Negative	N/A	38.93	Positive	DV1	41.47	N/A	N/A	N/A
16	B1-D01-11090-EDT	Encephalitis/ Ventilator acquired pneumonia/ Critial illness myopathy/ Septic shock	other	Negative	Negative	31.18	Positive
17	B1-D01-11095-EDT	Viral infection v/s Enteric fever	enteric fever	Negative	Negative	35.32	Positive	Negative	N/A	N/A	N/A	N/A
18	B1-D01-11096-EDT	Viral fever	viral fever	Negative	N/A	37.15	Positive	Negative	N/A	N/A	N/A	N/A
19	B1-D01-11097-EDT	Enteric fever	enteric fever	Negative	Negative	35.58	Positive	Negative	N/A	N/A	N/A	N/A
20	B1-D01-11101-EDT	Upper respiratory tract infection	other	Negative	N/A	32.95	Positive	DV1 | DV2	35	37.8	N/A	N/A
21	B1-D01-11102-EDT	Typhoid , UTI	other	Negative	N/A	34.55	Positive	Negative	N/A	N/A	N/A	N/A
22	B1-D01-11107-EDT	Viral fever/Dengue like illness	viral fever	Negative	N/A	37.08	Positive	Negative	N/A	N/A	N/A	N/A
23	B1-D01-11110-EDT	Fever	viral fever	Negative	N/A	33.15	Positive	DV2	N/A	38.76	N/A	N/A
24	B1-D01-11114-EDT	Typhoid fever	enteric fever	Negative	Negative	37.71	Positive	Negative	N/A	N/A	N/A	N/A
25	B1-D01-11118-EDT	Upper respiratory tract infection	other	Negative	N/A	33.79	Positive	DV2	N/A	36.98	N/A	N/A
26	B1-D01-11121-EDT	Right elbow abcess, AGE	other	Negative	N/A	38.1	Positive	Negative	N/A	N/A	N/A	N/A
27	B1-D01-11123-EDT	Community Acquired Pneumonia	other	Negative	N/A	38.59	Positive	Negative	N/A	N/A	N/A	N/A
28	B1-D01-11129-EDT	Connective tissue disorder/ suspected SLE?	other	Negative	N/A	35.3	Positive	DV2	N/A	38.84	N/A	N/A
29	B1-D01-11132-EDT	Gastritis, dysphagia, SOB	enteric fever	Negative	N/A	39.78	Positive	Negative	N/A	N/A	N/A	N/A
30	B1-D01-11133-EDT	Suspected Dengue fever/negative Dengue test	viral fever	Negative	Negative	39.17	Positive	DV2	N/A	39.2	N/A	N/A
31	B1-D01-21042-EDT	Viral Fever/Bodyache vomitting/negative Dengue	viral fever	Negative	Negative	39.28	Positive	Negative	N/A	N/A	N/A	N/A
32	B1-D01-11143-EDT	Viral Fever/Bodyache vomitting/negative Dengue	viral fever	Negative	Negative	38.21	Positive	Negative	N/A	N/A	N/A	N/A
33	B1-D01-21059-EDT	Suspected Viral Fever/Iron deficiency anemia/Vasovagal Syncope	viral fever	Negative	Negative	25.36	Positive	DV2	N/A	25.42	N/A	N/A
34	B1-D01-21072-EDT	Viral Fever	viral fever	Negative	N/A	38.7	Positive	Negative	N/A	N/A	N/A	N/A
35	B1-D01-21082-EDT	Viral Fever/Bidyache/negative Dengue test	viral fever	Negative	N/A	38.64	Positive	Negative	N/A	N/A	N/A	N/A
36	B1-D01-11151-EDT	Presumed Enteric Fever	enteric fever	Negative	Negative	38.9	Positive	Negative	N/A	N/A	N/A	N/A
37	B1-D01-11155-EDT	Migraine	other	Negative	Negative	35.66	Positive
38	B1-D01-21138-EDT	Fever	viral fever	Negative	N/A	26.16	Positive	DV1 | DV2	28.9	33.3	N/A	N/A
39	B1-D01-21142-EDT	Fever	viral fever	Negative	N/A	39.68	Positive	Negative	N/A	N/A	N/A	N/A
40	B1-D01-21146-EDT	Fever	viral fever	Negative	Negative	39.62	Positive	Negative	N/A	N/A	N/A	N/A
41	B1-D01-21153-EDT	Fever	viral fever	Negative	N/A	37.24	Positive	Negative	N/A	N/A	N/A	N/A
					Serotype
			Category	DENV +	DV1	DV2	DV1 | DV2	Negative	Not Performed
			Viral Fever (n)	22	6	4	1	9	2
			Enteric Fever(n)	6	1	- -	- -	5	- -
			Others(n)	13	3	3	1	4	2
			Viral Fever (n=22)
			Enteric Fever (n=6)
			Others (n=13)

## Sheet: SheetC
S.No.	Sample ID	ZCD Assay		Monoplex Results from Lab
				DV1		DV2		DV3		DV4		Interpretation
S.No.	Sample ID	Results	Ct Value	Results	Ct Value	Results	Ct Value	Results	Ct Value	Results	Ct Value
1	B1-D01-11017-EDT	Positive	39.5	Positive	38.74	Positive	41.54	Negative	-	Negative	-	DV1 | DV2
2	B1-D01-11019-EDT	Positive	33.84	Positive	36.31	Positive	36.39	Negative	-	Negative	-	DV1 | DV2
3	B1-D01-21023-EDT	Positive	18.58	Positive	24.02	Positive	27.16	Negative	-	Negative	-	DV1 | DV2
4	B1-D01-11093-EDT	Positive	36.01	Positive	37.92	Positive	39.64	Negative	-	Negative	-	DV1 | DV2
5	B1-D01-11099-EDT	Positive	15.19	Positive	17.9	Positive	20.46	Negative	-	Negative	-	DV1 | DV2
6	B1-D01-11101-EDT	Positive	32.95	Positive	34.98	Positive	37.83	Negative	-	Negative	-	DV1 | DV2
7	B1-D01-11104-EDT	Positive	29.36	Positive	32.67	Positive	35.58	Negative	-	Negative	-	DV1 | DV2
8	B1-D01-11111-EDT	Positive	24.74	Positive	26.12	Positive	29.1	Negative	-	Negative	-	DV1 | DV2
9	B1-D01-11113-EDT	Positive	22.37	Positive	26.21	Positive	29.38	Negative	-	Negative	-	DV1 | DV2
10	B1-D01-11116-EDT	Positive	21.48	Positive	25.02	Positive	27.42	Negative	-	Negative	-	DV1 | DV2
11	B1-D01-11117-EDT	Positive	25.1	Positive	26.77	Positive	29.39	Negative	-	Negative	-	DV1 | DV2
12	B1-D01-11131-EDT	Positive	33.75	Positive	39.62	Positive	36.86	Negative	-	Negative	-	DV1 | DV2
13	B1-D01-11135-EDT	Positive	23.12	Positive	25.07	Negative	28.1	Negative	-	Negative	-	DV1 | DV2
14	B1-D01-21037-EDT	Positive	37.42	Positive	39.89	Positive	35.92	Negative	-	Negative	-	DV1 | DV2
15	B1-D01-21053-EDT	Positive	30.04	Positive	32.04	Positive	34.8	Negative	-	Negative	-	DV1 | DV2
16	B1-D01-21108-EDT	Positive	23.48	Positive	24.79	Positive	28.47	Negative	-	Negative	-	DV1 | DV2
17	B1-D01-21109-EDT	Positive	32.32	Positive	32.09	Positive	36.44	Negative	-	Negative	-	DV1 | DV2
18	B1-D01-21125-EDT	Positive	34.27	Positive	30.84	Positive	33.96	Negative	-	Negative	-	DV1 | DV2
19	B1-D01-21138-EDT	Positive	26.16	Positive	28.87	Positive	33.32	Negative	-	Negative	-	DV1 | DV2
20	B1-D01-21035-EDT	Positive	31.88	Positive	37.32	Positive	38.83	Negative	-	Negative	-	DV1 | DV2
21	B1-D01-11038-EDT	Positive	37.23	Positive	39.93	Negative	-	Positive	33.39	Negative	-	DV1 | DV3

## Sheet: SheetD
	DENV+ (n=203)				DENV- (n=80)
		N(%)			N(%)
Parameters	N	low	normal	high	N	low	normal	high	Normal ranges
Heart Rate (beat per min)	189	12(6)	142(75)	35(19)	67	4(6)	46(69)	17(25)	60 - 100
Temperature (C)	190	5(3)	126(66)	59(31)	69	0	58(84)	11(16)	36 - 37
Systolic (mmHg)	190	3(1.6)	114(60)	73(38.4)	69	2(3)	37(54)	30(43)	90-120
Diastolic (mmHg)	190	23(12)	114(60)	53(28)	69	7(10)	42(61)	20(29)	60-80
Respirations (breaths per min)	190	0(0)	173(91)	17(9)	68	0(0)	64(94)	4(6)	12 - 20
Oxygen Staturation (%)	187	0(0)	187(100)	0(0)	64	1(1.5)	63(98.5)	0(0)	90 - 100
Hematocrit (%)	158(M: 88, F: 70)	M=35(40), F=45(64)	M=53(60), F=25(36)	M=0(0), F=0(0)	78(M: 49, F: 29)	M=18(37), F=19(66)	M=31(63), F=9(31)	M=0(0),F=1(3)	M: 40 - 54, F: 36 - 48
Lymphocyte (%)	195	44(23)	61(31)	90(46)	79	12(15)	40(51)	27(34)	20 - 40
Neutrophils (%)	195	64(33)	63(32)	68(35)	78	19(24.3)	30(38.5)	29(37.2)	40-60
Hemoglobin (g/dL)	M:112, F:82	M=53(47), F=50(61)	M=58(52), F=30(37)	M=1(1), F=2(2)	78(M: 49, F: 29)	M=24(49), F=23(79)	M=25(51), F=6(21)	M=0(0),F=0(0)	M: 13.8 - 17.2, F: 12.1 - 15.1
Platelets (109/L)	195	143(73)	49(25)	3(2)	77	31(40)	43(56)	3(4)	150 - 400
WBC (10^9/l)	195	93(48)	89(46)	13(6)	79	16(20)	55(70)	8(10)	4.5 - 11
ALT (IU/L)	159	0(0)	48(30)	111(70)	43	0(0)	16(37)	27(63)	≤40
AST (IU/L)	145	0(0)	31(22)	114(88)	47	0(0)	20(42)	27(58)	≤40
BUN (mg/dL)	120	14(12)	96(80)	10(8)	36	1(3 )	32(89)	3(8)	5 - 20
Creatinine (mg/dL)	154	18(12)	123(80)	13(8)	44	4(9)	37(84)	3(7)	0.6 - 1.3
Arbitrary cutoff of ≤40
